# Supplementary material for: Small RNA MTS1338 Configures a Stress Resistance Signature in Mycobacterium tuberculosis
Source: Int J Mol Sci. 2023 Apr 27;24(9):7928. doi: 10.3390/ijms24097928 (PMC10178195; doi:10.3390/ijms24097928)
Supplement: Supplementary file 1 [file ijms-24-07928-s001.zip]

Archive with 6 entries (6 files):
- Table S1_mapping_statistics.xlsx
- Table S2_MTS1338-over_vs_pMV-empty_LOGphase.xlsx
- Table S3_MTS1338-over_stress_vs_control.xlsx
- Table S4_pMV-empty_stress_vs_control.xlsx
- Table S5_stress-induced_genes_common_between_strains_CATEGORIES.xlsx
- Table S6_MTS1338-over_vs_pMV-empty_stress.xlsx
