# Supplementary material for: Small RNA MTS1338 Configures a Stress Resistance Signature in Mycobacterium tuberculosis
Source: Int J Mol Sci. 2023 Apr 27;24(9):7928. doi: 10.3390/ijms24097928 (PMC10178195; doi:10.3390/ijms24097928)
Supplement: Supplementary file 1 [file ijms-24-07928-s001.zip › Table S1_mapping_statistics.xlsx]

## Sheet: Sheet
	% overall alighnment rate	Mapped fragments ALL	Mapped fragments rRNA	% mapped rRNA fragments (of all mapped fragments)	Mapped fragments CDS	% mapped CDS fragments (of all mapped fragments)
s1338_over_c1	91.93	13884617	608324	4.38128	11391827	82.0464
s1338_over_c2	92.49	13341816	281090	2.10683	11294793	84.6571
s1338_over_c3	94.64	14401493	820465	5.69708	11594503	80.509
s1338_over_pH_1	94.18	10756997	306489	2.84921	8855131	82.3197
s1338_over_pH_2	92.65	13397162	329760	2.46142	10689221	79.7872
s1338_over_pH_3	91.71	13780106	296685	2.153	11472987	83.2576
s1338_over_H2O2_1	92.16	13819485	518459	3.75165	12144852	87.8821
s1338_over_H2O2_2	85.6	17321881	568158	3.28	14648850	84.5685
s1338_over_H2O2_3	92.86	13960870	504033	3.61033	12129346	86.881
s1338_over_DETA_NO_1	93.1	14371845	269888	1.87789	12345017	85.8972
s1338_over_DETA_NO_2	92.16	13901182	360029	2.58992	11525700	82.9117
s1338_over_DETA_NO_3	74.65	11070562	281671	2.54432	9079030	82.0106
pMV_c_1	95.08	17424761	429542	2.46512	14403967	82.6638
pMV_c_2	74.68	11593101	340421	2.93641	9528579	82.1918
pMV_c_3	95.23	10229444	159728	1.56145	8725202	85.295
pMV_pH_1	94.22	18924003	562204	2.97085	15799856	83.4911
pMV_pH_2	92.46	16111422	660553	4.09991	13041019	80.9427
pMV_pH_3	93.49	11520947	346592	3.00836	9589400	83.2345
pMV_H2O2_1	96.79	15404287	304658	1.97775	13212682	85.7728
pMV_H2O2_2	96.63	16848825	389376	2.311	14525356	86.2099
pMV_H2O2_3	93.79	14373303	488714	3.40015	12271787	85.379
pMV_DETA_NO_1	97.33	15619407	280467	1.79563	13703322	87.7327
pMV_DETA_NO_2	98.02	19006051	583712	3.07119	15905980	83.689
pMV_DETA_NO_3	96.53	15219713	445988	2.93033	12883087	84.6474
