# Supplementary material for: Small RNA MTS1338 Configures a Stress Resistance Signature in Mycobacterium tuberculosis
Source: Int J Mol Sci. 2023 Apr 27;24(9):7928. doi: 10.3390/ijms24097928 (PMC10178195; doi:10.3390/ijms24097928)
Supplement: Supplementary file 1 [file ijms-24-07928-s001.zip › Table S2_MTS1338-over_vs_pMV-empty_LOGphase.xlsx]

## Sheet: control_1338 vs pMV
Gene	Name	Function	Product	log2FoldChange	pvalue	padj
Rv0033	acpA	Key component in de novo fatty acid biosynthesis. This protein is supposed to be the carrier of the growing fatty acid chain in fatty acid biosynthesis.	Probable acyl carrier protein AcpA (ACP)	-1.56897	1.24787e-14	1.73104e-13
Rv0034	Rv0034	Function unknown	Conserved hypothetical protein	-1.53155	7.85291e-18	1.42454e-16
Rv0142	Rv0142	Function unknown	Conserved hypothetical protein	1.60272	2.49752e-05	9.41031e-05
Rv0168	yrbE1B	Unknown	Conserved integral membrane protein YrbE1B	-1.66755	6.03463e-42	9.30494e-40
Rv0169	mce1A	Unknown	but thought to be involved in host cell invasion (entry and survival inside macrophages).	-1.60692	4.78004e-48	1.27754e-45
Rv0196	Rv0196	Possibly involved in transcriptional mechanism.	Possible transcriptional regulatory protein	1.56265	6.26222e-26	2.41397e-24
Rv0251c	hsp	Thought to be involved in the initiation step of translation at high temperature. Bound to 30S ribosomal subunit. Possibly a molecular chaperone. Seems to be regulated positively by SIGE|Rv1221 and negatively by HSPR|Rv0353.	Heat shock protein Hsp (heat-stress-induced ribosome-binding protein A)	2.58608	4.07462e-71	2.33359e-68
Rv0384c	clpB	Thought to be an ATPase subunit of an intracellular ATP-dependent protease. Seems to be regulated positively by sigh (Rv3223c product) and negatively by HSPR (Rv0353 product).	Probable endopeptidase ATP binding protein (chain B) ClpB (ClpB protein) (heat shock protein F84.1)	1.69033	1.06293e-07	5.92667e-07
Rv0612	Rv0612	Function unknown	Conserved hypothetical protein	1.71408	2.12763e-18	4.04249e-17
Rv0620	galK	Involved in galactose metabolism (leloir pathway) (at the first reaction) [catalytic activity: ATP + D-galactose = ADP + D-galactose 1-phosphate].	Probable galactokinase GalK (galactose kinase)	1.50062	5.57827e-05	0.00019773
Rv0623	vapB30	Unknown	Possible antitoxin VapB30	1.53102	1.32359e-15	1.97995e-14
Rv0724A	Rv0724A	Function unknown	Conserved hypothetical protein	1.88466	5.21189e-21	1.32244e-19
Rv0725c	Rv0725c	Function unknown	Conserved hypothetical protein	1.8585	7.55737e-59	2.75432e-56
Rv0792c	Rv0792c	Involved in transcriptional mechanism.	Probable transcriptional regulatory protein (probably GntR-family)	1.59411	1.24089e-12	1.35921e-11
Rv0826	Rv0826	Function unknown	Conserved hypothetical protein	2.3772	9.96785e-08	5.61252e-07
Rv0830	Rv0830	Possible methyltransferase	Possible S-adenosylmethionine-dependent methyltransferase	1.67422	2.45757e-18	4.62553e-17
Rv0841	Rv0841	Unknown	Probable conserved transmembrane protein	2.93493	1.27386e-06	6.01679e-06
Rv0989c	grcC2	Possible supplier of polyprenyl diphosphate.	Probable polyprenyl-diphosphate synthase GrcC2 (polyprenyl pyrophosphate synthetase)	2.04616	0.0124237	0.0248042
Rv1357c	Rv1357c	Function unknown	Conserved hypothetical protein	2.43814	NA	NA
Rv1395	Rv1395	Involved in transcriptional mechanism	Transcriptional regulatory protein	2.29698	1.48477e-11	1.43088e-10
Rv1460	Rv1460	Involved in transcriptional mechanism	Probable transcriptional regulatory protein	1.64946	1.95382e-29	1.03064e-27
Rv1528c	papA4	Function unknown; thought to be involved in lipid metabolism.	Probable conserved polyketide synthase associated protein PapA4	1.81957	1.01964e-17	1.83307e-16
Rv1674c	Rv1674c	Involved in transcriptional mechanism.	Probable transcriptional regulatory protein	1.76966	5.35745e-09	3.64652e-08
Rv1754c	Rv1754c	Function unknown	Conserved protein	-1.63719	7.47585e-28	3.36749e-26
Rv1790	PPE27	Function unknown	PPE family protein PPE27	1.51093	3.33361e-23	1.05232e-21
Rv1801	PPE29	Function unknown	PPE family protein PPE29	2.84054	1.78288e-12	1.90095e-11
Rv1806	PE20	Function unknown	PE family protein PE20	1.85541	8.5764e-15	1.22359e-13
Rv1954A	Rv1954A	Unknown	Hypothetical protein	1.73536	8.80184e-30	4.82267e-28
Rv1955	higB	Unknown	Possible toxin HigB	1.51782	0.00253441	0.00616314
Rv1989c	Rv1989c	Unknown	Hypothetical protein	1.99326	5.02279e-09	3.44211e-08
Rv1990c	Rv1990c	Involved in transcriptional mechanism.	Probable transcriptional regulatory protein	2.04153	6.74432e-10	5.15992e-09
Rv1991A	mazE6	Unknown	Antitoxin MazE6	1.76252	7.51213e-13	8.41233e-12
Rv1991c	mazF6	Sequence-specific mRNA cleavage	Toxin MazF6	1.77259	2.12593e-07	1.13487e-06
Rv1993c	Rv1993c	Function unknown	Conserved protein	1.88327	0.000389554	0.00115341
Rv1994c	cmtR	Represses transcription from the CMT operator-promoter. Repression is alleviated by CD(II).	Metal sensor transcriptional regulator CmtR (ArsR-SmtB family)	2.14415	1.06203e-05	4.24495e-05
Rv2013	Rv2013	Required for the transposition of an insertion element.	Transposase	1.73941	0.000553084	0.00157145
Rv2034	Rv2034	Involved in transcriptional regulation.	ArsR repressor protein	3.07777	1.02158e-15	1.56317e-14
Rv2035	Rv2035	Unknown	Conserved hypothetical protein	2.13115	1.79179e-10	1.47198e-09
Rv2123	PPE37	Function unknown	PPE family protein PPE37	1.95799	2.48938e-22	7.5037e-21
Rv2327	Rv2327	Function unknown	Conserved protein	1.64857	4.77407e-72	3.18987e-69
Rv2353c	PPE39	Function unknown	PPE family protein PPE39	1.718	0.00222507	0.00548943
Rv2641	cadI	Function unknown	Cadmium inducible protein CadI	2.21008	5.75416e-05	0.000203246
Rv2642	Rv2642	Involved in transcriptional mechanism.	Possible transcriptional regulatory protein (probably ArsR-family)	2.19867	2.06841e-07	1.10564e-06
Rv2643	arsC	Involved in transport of arsenic compounds across the membrane (export): arsenic resistance by an export mechanism. Responsible for the translocation of the substrate across the membrane.	Probable arsenic-transport integral membrane protein ArsC	1.81501	8.91807e-07	4.3284e-06
Rv2656c	Rv2656c	Unknown	Possible PhiRv2 prophage protein	1.51583	3.11399e-19	6.71182e-18
Rv2662	Rv2662	Unknown	Hypothetical protein	2.8782	4.30119e-24	1.51258e-22
Rv2737A	Rv2737A	Function unknown	Conserved hypothetical cysteine rich protein (fragment)	1.64657	0.000191141	0.000606239
Rv2875	mpt70	Unknown	Major secreted immunogenic protein Mpt70	2.51093	2.32104e-14	3.1436e-13
Rv3054c	Rv3054c	Function unknown	Conserved hypothetical protein	3.16754	2.63319e-10	2.13694e-09
Rv3061c	fadE22	Function unknown	but involved in lipid degradation.	1.52256	3.97562e-08	2.37177e-07
Rv3182	Rv3182	Function unknown	Conserved hypothetical protein	2.2349	5.60828e-19	1.1413e-17
Rv3183	Rv3183	Involved in transcriptional mechanism.	Possible transcriptional regulatory protein	2.33704	7.80248e-20	1.78744e-18
Rv3188	Rv3188	Function unknown	Conserved hypothetical protein	1.59008	1.24675e-18	2.43816e-17
Rv3189	Rv3189	Function unknown	Conserved hypothetical protein	1.56832	1.58705e-19	3.51518e-18
Rv3659c	Rv3659c	Function unknown	Conserved hypothetical protein	2.01587	2.33803e-06	1.06031e-05
Rv3660c	Rv3660c	Possibly plays a regulatory role in celular differentiation.	Conserved hypothetical protein	2.52082	4.33755e-49	1.33763e-46
Rv3751	Rv3751	Sequence integration.	Probable integrase (fragment)	1.67128	1.32157e-09	9.81143e-09
Rv3839	Rv3839	Function unknown	Conserved hypothetical protein	1.58328	3.33159e-12	3.46019e-11
Rv3848	Rv3848	Unknown	Probable conserved transmembrane protein	1.61661	1.62262e-29	8.67344e-28
Rv3862c	whiB6	Involved in transcriptional mechanism.	Possible transcriptional regulatory protein WhiB-like WhiB6	2.35642	4.969e-45	1.04846e-42
