# Supplementary material for: Small RNA MTS1338 Configures a Stress Resistance Signature in Mycobacterium tuberculosis
Source: Int J Mol Sci. 2023 Apr 27;24(9):7928. doi: 10.3390/ijms24097928 (PMC10178195; doi:10.3390/ijms24097928)
Supplement: Supplementary file 1 [file ijms-24-07928-s001.zip › Table S3_MTS1338-over_stress_vs_control.xlsx]

## Sheet: pH_vs_control_MTS1338-over
Gene	Name	Function	Product	log2FoldChange	pvalue	padj
Rv0067c	Rv0067c	Possibly involved in transcriptional mechanism.	Possible transcriptional regulatory protein (possibly TetR-family)	1.85244	1.16478e-58	1.14006e-56
Rv0068	Rv0068	Function unknown; probably involved in cellular metabolism.	Probable oxidoreductase	2.04536	2.212e-75	3.55071e-73
Rv0196	Rv0196	Possibly involved in transcriptional mechanism.	Possible transcriptional regulatory protein	2.7858	1.6892e-98	5.64897e-96
Rv0197	Rv0197	Function unknown; probably involved in cellular metabolism.	Possible oxidoreductase	3.04432	9.55886e-175	9.58993e-172
Rv0263c	Rv0263c	Function unknown	Conserved hypothetical protein	-1.52739	1.42321e-44	9.84717e-43
Rv0329c	Rv0329c	Function unknown	Conserved hypothetical protein	1.72994	3.88217e-25	1.40353e-23
Rv0330c	Rv0330c	Unknown	Hypothetical protein	1.90746	1.04479e-45	7.48703e-44
Rv0516c	Rv0516c	May be involved in regulating sigma factor	Possible anti-anti-sigma factor	-1.68566	4.61584e-24	1.53086e-22
Rv0560c	Rv0560c	Possibly causes methylation	Possible benzoquinone methyltransferase (methylase)	1.71909	8.31046e-92	2.56537e-89
Rv0711	atsA	Thought to play an important role in the mineralization of sulfates [catalytic activity: a phenol sulfate + H2O = a phenol + sulfate].	Possible arylsulfatase AtsA (aryl-sulfate sulphohydrolase) (arylsulphatase)	1.69217	7.82333e-134	5.23251e-131
Rv0784	Rv0784	Function unknown	Conserved hypothetical protein	1.56871	2.36692e-53	2.06488e-51
Rv0793	Rv0793	Function unknown	Possible monooxygenase	1.67796	2.86814e-10	2.76679e-09
Rv0830	Rv0830	Possible methyltransferase	Possible S-adenosylmethionine-dependent methyltransferase	2.73053	6.35175e-62	7.08043e-60
Rv0859	fadA	Function unknown	but involvement in lipid degradation.	1.73595	3.08932e-85	6.88748e-83
Rv0860	fadB	Involved in fatty acid degradation (probably in fatty acid beta-oxidation cycle).	Probable fatty oxidation protein FadB	1.50453	1.7683e-51	1.4482e-49
Rv0865	mog	Involved in molybdopterin biosynthesis; involved in the biosynthesis of a demolybdo-cofactor (molybdopterin)	necessary for molybdo-enzymes.	-1.74935	0.013613	0.0310569
Rv0908	ctpE	Metal cation-transporting ATPase; possibly catalyzes the transport of an undetermined metal cation with the hydrolysis of ATP [catalytic activity: ATP + H(2)O + undetermined metal cation(in) = ADP + phosphate + undetermined metal cation(out)].	Probable metal cation transporter ATPase P-type CtpE	-1.65027	0.00092897	0.00299434
Rv0912	Rv0912	Unknown	Probable conserved transmembrane protein	-1.5549	0.0369813	0.0728553
Rv0972c	fadE12	Function unknown	but involved in lipid degradation.	1.9777	1.04526e-67	1.31082e-65
Rv0973c	accA2	This protein carries two functions: biotin carboxyl carrier protein and biotin carboxyltransferase. Involved in the first step of long-chain fatty acid synthesis [catalytic activity: ATP + biotin-carboxyl-carrier protein + CO(2) = ADP + phosphate + carboxybiotin-carboxyl-carrier protein].	Probable acetyl-/propionyl-coenzyme A carboxylase alpha chain (alpha subunit) AccA2: biotin carboxylase + biotin carboxyl carrier protein (BCCP)	2.1327	1.56712e-86	3.93053e-84
Rv0974c	accD2	Involved in fatty acid metabolism.	Probable acetyl-/propionyl-CoA carboxylase (beta subunit) AccD2	2.3128	1.01885e-80	2.15191e-78
Rv0975c	fadE13	Function unknown	but involved in lipid degradation.	2.2417	2.31796e-66	2.73588e-64
Rv0976c	Rv0976c	Function unknown	Conserved hypothetical protein	2.58492	1.6231e-109	6.51352e-107
Rv1033c	trcR	Sensor part of the two component regulatory system TRCS/TRCR. Involved in transcriptional autoactivation: TRCR activates its own expression by interacting with the at-rich sequence of the TRCR promoter.	Two component transcriptional regulator TrcR	-1.56559	1.27654e-20	3.32646e-19
Rv1094	desA2	Thought to catalyze the principal conversion of saturated fatty acids to unsaturated fatty acids. Thought to convert stearoyl-ACP to oleoyl-ACP by introduction of a cis double bond between carbons delta-9 and delta-10 of the acyl chain [catalytic activity: stearoyl-[acyl-carrier protein] + AH2 + O2 = oleoyl-[acyl-carrier protein] + a + 2 H2O].	Possible acyl-[acyl-carrier protein] desaturase DesA2 (acyl-[ACP] desaturase) (stearoyl-ACP desaturase)	-1.71424	1.08897e-88	2.91336e-86
Rv1128c	Rv1128c	Unknown	Conserved hypothetical protein	-2.14861	2.73537e-108	9.97913e-106
Rv1129c	Rv1129c	Involved in transcriptional mechanism	Probable transcriptional regulator protein	-4.06719	2.37337e-295	9.52433e-292
Rv1130	prpD	Involved in methyl citrate cycle	Possible methylcitrate dehydratase PrpD	-3.06382	2.65465e-116	1.33164e-113
Rv1131	prpC	Involved in methyl citrate cycle [catalytic activity: propionyl-CoA + oxaloacetate + H2O = 2-methylcitrate + CoA]	Probable methylcitrate synthase PrpC	-4.13653	1.75075e-45	1.23259e-43
Rv1132	Rv1132	Unknown	Conserved membrane protein	-1.56084	1.83159e-54	1.67049e-52
Rv1216c	Rv1216c	Function unknown	Probable conserved integral membrane protein	1.84171	5.67859e-72	8.44006e-70
Rv1217c	Rv1217c	Thought to be involved in active transport of tetronasin across the membrane (export): tetronasin resistance by an export mechanism. Responsible for the translocation of the substrate across the membrane.	Probable tetronasin-transport integral membrane protein ABC transporter	1.73216	3.07815e-67	3.74322e-65
Rv1218c	Rv1218c	Thought to be involved in active transport of tetronasin across the membrane (export): tetronasin resistance by an export mechanism. Responsible for energy coupling to the transport system.	Probable tetronasin-transport ATP-binding protein ABC transporter	2.0155	2.25424e-157	1.80925e-154
Rv1219c	Rv1219c	Involved in transcriptional mechanism.	Probable transcriptional regulatory protein	2.12319	7.62725e-116	3.40091e-113
Rv1357c	Rv1357c	Function unknown	Conserved hypothetical protein	-4.39239	0.00354341	0.00966012
Rv1386	PE15	Function unknown	PE family protein PE15	-1.7648	1.64202e-41	1.06281e-39
Rv1387	PPE20	Function unknown	PPE family protein PPE20	-1.89062	2.09873e-68	2.71683e-66
Rv1454c	qor	Catalyzes the one electron reduction of certain quinones [catalytic activity: NADPH + quinone = NADP+ + semiquinone]	Probable quinone reductase Qor (NADPH:quinone reductase) (zeta-crystallin homolog protein)	-1.96442	0.0103642	0.0245234
Rv1532c	Rv1532c	Function unknown	Conserved hypothetical protein	1.68877	2.79433e-34	1.53612e-32
Rv1557	mmpL6	Unknown. Thought to be involved in fatty acid transport.	Probable conserved transmembrane transport protein MmpL6	1.73404	1.33806e-76	2.33462e-74
Rv1819c	bacA	Thought to be involved in active transport of drugs across the membrane (export): multidrugs resistance by an export mechanism. Responsible for energy coupling to the transport system and for the translocation of the substrate across the membrane.	Probable drug-transport transmembrane ATP-binding protein ABC transporter BacA	-1.51244	0.00302506	0.00845373
Rv2189c	Rv2189c	Unknown	Conserved hypothetical protein	-1.66498	1.75492e-71	2.51518e-69
Rv2658c	Rv2658c	Unknown	Possible prophage protein	1.59524	1.45124e-53	1.29418e-51
Rv2659c	Rv2659c	Sequence integration. Integrase is necessary for integration of a phage into the host genome by site-specific recombination. In conjunction with excisionase	integrase is also necessary for excision of the prophage from the host genome.	1.76512	8.94122e-75	1.38004e-72
Rv3406	Rv3406	Function unknown; involved in cellular metabolism.	Probable dioxygenase	1.99719	1.78081e-80	3.57319e-78
Rv3416	whiB3	Involved in transcriptional mechanism (growth phase-dependent).	Transcriptional regulatory protein WhiB-like WhiB3. Contains [4FE-4S] cluster.	1.83546	4.93577e-89	1.4148e-86
Rv3477	PE31	Function unknown	PE family protein PE31	-3.79782	8.37781e-121	4.80288e-118
Rv3478	PPE60	Function unknown	PE family protein PPE60	-2.113	7.65808e-48	6.02586e-46
Rv3479	Rv3479	Unknown	Possible transmembrane protein	-1.72622	3.59597e-28	1.53517e-26
Rv3741c	Rv3741c	Function unknown; probably involved in cellular metabolism.	Possible oxidoreductase	2.22823	4.87023e-43	3.31258e-41
Rv3742c	Rv3742c	Function unknown; probably involved in cellular metabolism.	Possible oxidoreductase	2.64141	2.47316e-60	2.68238e-58
Rv3824c	papA1	Involved in sulfolipid-1 (SL-1) biosynthesis	Conserved polyketide synthase associated protein PapA1	1.69582	1.43722e-36	8.23936e-35
Rv3854c	ethA	Activates the pro-drug ethionamide (ETH); induced ETH sensitivity when overexpressed in Mycobacterium tuberculosis.	Monooxygenase EthA	2.71278	5.68475e-181	7.6043e-178
Rv3855	ethR	Regulates negatively the production of ETHA. Induced ETH resistance when overexpressed in Mycobacterium tuberculosis.	Transcriptional regulatory repressor protein (TetR-family) EthR	2.73778	4.44617e-228	8.92125e-225
Rv3862c	whiB6	Involved in transcriptional mechanism.	Possible transcriptional regulatory protein WhiB-like WhiB6	-2.24513	6.2374e-15	1.05171e-13

## Sheet: H2O2_vs_control_MTS1338-over
Gene	Name	Function	Product	log2FoldChange	pvalue	padj
Rv0080	Rv0080	Function unknown	Conserved hypothetical protein	1.78425	5.0034e-33	1.32096e-31
Rv0094c	Rv0094c	Function unknown	Conserved hypothetical protein	1.78762	3.52196e-53	1.62455e-51
Rv0140	Rv0140	Function unknown	Conserved protein	2.06652	5.39029e-41	1.83316e-39
Rv0141c	Rv0141c	Unknown	Unknown protein	-1.68151	7.84997e-30	1.88634e-28
Rv0142	Rv0142	Function unknown	Conserved hypothetical protein	2.06518	7.771e-08	4.19718e-07
Rv0186A	mymT	Coordinates Cu(I) ions into a Cu(I)-thiolate core	protects cell from copper toxicity	2.95389	4.70515e-12	4.14074e-11
Rv0286	PPE4	Function unknown	PPE family protein PPE4	1.58319	1.68729e-94	1.65149e-92
Rv0287	esxG	Function unknown	ESAT-6 like protein EsxG (conserved protein TB9.8)	1.68986	6.22381e-99	6.40414e-97
Rv0288	esxH	Function unknown. May be involved in virulence.	Low molecular weight protein antigen 7 EsxH (10 kDa antigen) (CFP-7) (protein TB10.4)	1.5469	4.98074e-70	3.17265e-68
Rv0289	espG3	Function unknown	ESX-3 secretion-associated protein EspG3	1.66554	8.08446e-97	8.11073e-95
Rv0290	eccD3	Unknown	ESX conserved component EccD3. ESX-3 type VII secretion system protein. Probable transmembrane protein.	1.81528	9.75331e-125	1.5656e-122
Rv0291	mycP3	Thought to have proteolytic activity.	Probable membrane-anchored mycosin MycP3 (serine protease) (subtilisin-like protease) (subtilase-like) (mycosin-3)	1.67432	9.14165e-101	9.65406e-99
Rv0324	Rv0324	Possibly involved in transcriptional mechanism.	Possible transcriptional regulatory protein (possibly ArsR-family)	2.63496	4.45115e-46	1.70119e-44
Rv0325	Rv0325	Unknown	Hypothetical protein	2.53029	8.60136e-60	4.86159e-58
Rv0326	Rv0326	Unknown	Hypothetical protein	2.09412	2.11278e-52	9.31713e-51
Rv0331	Rv0331	Function unknown; probably involved in cellular metabolism.	Possible dehydrogenase/reductase	3.39586	2.37632e-23	4.47708e-22
Rv0450c	mmpL4	Unknown. Thought to be involved in fatty acid transport.	Probable conserved transmembrane transport protein MmpL4	1.89621	4.50539e-76	3.11726e-74
Rv0451c	mmpS4	Unknown	Probable conserved membrane protein MmpS4	1.92723	2.68831e-55	1.31563e-53
Rv0823c	Rv0823c	Thought to be involved in transcriptional mechanism.	Possible transcriptional regulatory protein	1.60851	1.05578e-59	5.8845e-58
Rv0839	Rv0839	Function unknown	Conserved hypothetical protein	2.02543	1.12126e-68	7.03062e-67
Rv0847	lpqS	Unknown	Probable lipoprotein LpqS	3.17173	9.76936e-47	3.80626e-45
Rv0885	Rv0885	Function unknown	Conserved hypothetical protein	2.13108	6.23587e-65	3.68008e-63
Rv0886	fprB	Serves as the first electron transfer protein in all the P450 systems [catalytic activity: reduced adrenodoxin + NADP+ = oxidized adrenodoxin + NADPH].	Probable NADPH:adrenodoxin oxidoreductase FprB (adrenodoxin reductase) (AR) (ferredoxin-NADP(+) reductase)	2.5276	1.50106e-150	3.17039e-148
Rv0967	csoR	Involved in transcriptional mechanism; repression of the CSO operon.	Copper-sensitive operon repressor CsoR	1.51081	2.2766e-14	2.52376e-13
Rv1049	Rv1049	Involved in transcriptional mechanism	Probable transcriptional repressor protein	1.78876	1.49704e-17	2.01599e-16
Rv1050	Rv1050	Function unknown; probably involved in cellular metabolism	Probable oxidoreductase	4.24596	3.90995e-105	4.75474e-103
Rv1148c	Rv1148c	Unknown	Conserved hypothetical protein	1.53338	1.25217e-39	4.01996e-38
Rv1221	sigE	The sigma factor is an initiation factor that promotes attachment of the RNA polymerase to specific initiation sites and then is released. Seems to be regulated by sigh (Rv3223c product). Seems to regulate the heat-shock response.	Alternative RNA polymerase sigma factor SigE	1.55469	5.1814e-77	3.78054e-75
Rv1285	cysD	Involved in sulfate activation pathway. First step in the sulfate activation pathway. This reaction occurs early in the reductive branch of the cysteine biosynthetic pathway [catalytic activity:ATP + sulfate = diphosphate + adenylylsulfate]	Probable sulfate adenylyltransferase subunit 2 CysD	1.97344	3.88566e-38	1.19947e-36
Rv1286	cysN	ATP sulfurylase may be the GTPase	regulating ATP sulfurylase activity [catalytic activity 1: ATP + sulfate = diphosphate + adenylylsulfate] and APS kinase catalyzes the synthesis of activated sulfate [catalytic activity 2: ATP + adenylylsulfate = ADP + 3'- phosphoadenylylsulfate]. First and second steps in the sulfate activation pathway. These reactions occurs early in the reductive branch of the cysteine biosynthetic pathway.	2.14689	1.85156e-83	1.54798e-81
Rv1316c	ogt	Repair of alkylated guanine in DNA by stoichiometrically transferring the alkyl group at the O-6 position to a cysteine residue in the enzyme. This is a suicide reaction: the enzyme is irreversibly inactivated [catalytic activity: DNA (containing 6-O-methylguanine) + [protein]-L-cysteine = DNA (without 6-O-methylguanine) + protein S-methyl-L-cysteine.]	Methylated-DNA--protein-cysteine methyltransferase Ogt (6-O-methylguanine-DNA methyltransferase) (O-6-methylguanine-DNA-alkyltransferase)	1.83647	1.92986e-50	7.98406e-49
Rv1317c	alkA	Involved in the adaptive response to alkylation damage in DNA caused by alkylating agents. Repairs the SP diastereomer of DNA methylphosphotriester lesions by a direct and irreversible transfer of the methyl group to one of its own cysteine residues. The methylated ALKA protein acts as a positive regulator of its own synthesis	as well as that of other proteins.	2.00713	2.34873e-66	1.4281e-64
Rv1335	cysO	Probably involved in cysteine biosynthesis	as sulfur donor in thiocarboxylated form.	1.90363	4.94769e-151	1.10306e-148
Rv1336	cysM	Involved in cysteine biosynthesis [catalytic activity: O-phospho-L-serine + H(2)S = L-cysteine + phosphate]	Cysteine synthase B CysM (CSASE B) (O-phosphoserine sulfhydrylase B) (O-phosphoserine (thiol)-lyase B)	1.81084	3.49339e-123	5.39192e-121
Rv1342c	Rv1342c	Unknown	Conserved membrane protein	2.0206	5.49151e-93	5.12499e-91
Rv1343c	lprD	Unknown	Probable conserved lipoprotein LprD	2.08524	2.0687e-88	1.84482e-86
Rv1344	mbtL	Thought to be involved in the biogenesis of the hydroxyphenyloxazoline-containing siderophore mycobactins	Acyl carrier protein (ACP) MbtL	2.00846	9.49808e-58	5.15079e-56
Rv1345	mbtM	Thought to be involved in the biogenesis of the hydroxyphenyloxazoline-containing siderophore mycobactins	Probable fatty acyl-AMP ligase MbtM	2.31572	2.96645e-188	7.93625e-186
Rv1346	mbtN	Thought to be involved in the biogenesis of the hydroxyphenyloxazoline-containing siderophore mycobactins	Acyl-CoA dehydrogenase MbtN	2.5383	2.6656e-266	1.78285e-263
Rv1347c	mbtK	Involved in the biogenesis of the hydroxyphenyloxazoline-containing siderophore mycobactins	Lysine N-acetyltransferase MbtK	2.41565	1.58518e-75	1.07819e-73
Rv1348	irtA	Involved in iron homeostasis. Responsible for energy coupling to the transport system and for the translocation of the substrate across the membrane.	Iron-regulated transporter IrtA	2.71505	1.29844e-241	5.78958e-239
Rv1349	irtB	Involved in iron homeostasis. Responsible for energy coupling to the transport system and for the translocation of the substrate across the membrane.	Iron-regulated transporter IrtB	2.82714	3.9519e-272	3.17179e-269
Rv1461	Rv1461	Function unknown	Conserved protein	1.89746	4.09057e-202	1.49231e-199
Rv1462	Rv1462	Function unknown	Conserved hypothetical protein	2.07405	3.03164e-120	4.50591e-118
Rv1463	Rv1463	Thought to be involved in active transport across the membrane. Responsible for energy coupling to the transport system.	Probable conserved ATP-binding protein ABC transporter	2.08407	1.17488e-206	4.71479e-204
Rv1464	csd	Catalyzes the removal of elemental sulfur and selenium atoms from L-cysteine	L-cystine	2.0612	3.62557e-196	1.11918e-193
Rv1465	Rv1465	Function unknown; probably involved in cellular metabolism.	Possible nitrogen fixation related protein	1.73032	3.58806e-94	3.4283e-92
Rv1466	Rv1466	Function unknown	Conserved protein	1.6118	4.74926e-61	2.72268e-59
Rv1519	Rv1519	Function unknown	Conserved hypothetical protein	2.01811	7.15555e-39	2.26104e-37
Rv1672c	Rv1672c	Thought to be involved in transport across the membrane. Responsible for the translocation of undetermined substrate across the membrane.	Probable conserved integral membrane transport protein	3.0842	3.45534e-78	2.56783e-76
Rv1673c	Rv1673c	Function unknown	Conserved hypothetical protein	4.18448	1.19079e-136	2.07766e-134
Rv1674c	Rv1674c	Involved in transcriptional mechanism.	Probable transcriptional regulatory protein	3.3478	5.85812e-22	1.02658e-20
Rv1807	PPE31	Function unknown	PPE family protein PPE31	1.92727	3.16013e-19	4.71436e-18
Rv1833c	Rv1833c	May act on a wide range of 1-haloalkanes	haloalcohols	1.74259	1.61287e-44	5.99301e-43
Rv1907c	Rv1907c	Unknown	Hypothetical protein	3.30296	1.60101e-109	2.21547e-107
Rv1908c	katG	Multifunctional enzyme	exhibiting both a catalase	3.52667	9.09538e-259	5.21425e-256
Rv1909c	furA	Acts as a global negative controlling element	employing FE(2+) as a cofactor to bind the operator of the repressed genes. Seems to regulate transcription of KATG|Rv1908c gene.	2.82861	4.48773e-115	6.43187e-113
Rv1945	Rv1945	Unknown	Conserved hypothetical protein	1.55884	3.42873e-33	9.11224e-32
Rv2121c	hisG	Involved in histidine biosynthesis.	ATP phosphoribosyltransferase HisG	1.50932	4.02372e-48	1.63103e-46
Rv2122c	hisE	Involved in histidine biosynthesis.	Phosphoribosyl-AMP pyrophosphatase HisE	1.95552	2.40661e-25	4.9024e-24
Rv2123	PPE37	Function unknown	PPE family protein PPE37	5.33264	0	0
Rv2191	Rv2191	Unknown	Conserved hypothetical protein	1.98659	8.30954e-52	3.58561e-50
Rv2377c	mbtH	Thought to be involved in the biogenesis of the hydroxyphenyloxazoline-containing siderophore mycobactins.	Putative conserved protein MbtH	2.79706	2.90529e-78	2.1998e-76
Rv2378c	mbtG	Involved in the biogenesis of the hydroxyphenyloxazoline-containing siderophore mycobactins. This hydroxylase is possibly required for N-hydroxylation of the two lysine residues at some stage during mycobactin assembly [catalytic activity: L-lysine + O(2) = N6-hydroxy-L-lysine + H(2)O. No information can be found if this enzyme is NADPH dependent or independent].	Lysine-N-oxygenase MbtG (L-lysine 6-monooxygenase) (lysine N6-hydroxylase)	2.69532	1.66913e-107	2.16071e-105
Rv2379c	mbtF	Involved in the biogenesis of the hydroxyphenyloxazoline-containing siderophore mycobactins. Probably activates the two lysine residues that are incorporated into mycobactin (lysine ligation).	Peptide synthetase MbtF (peptide synthase)	2.73588	2.09564e-109	2.80327e-107
Rv2380c	mbtE	Involved in the biogenesis of the hydroxyphenyloxazoline-containing siderophore mycobactins. Probably activates the two lysine residues that are incorporated into mycobactin (lysine ligation).	Peptide synthetase MbtE (peptide synthase)	3.25735	6.85461e-147	1.37538e-144
Rv2381c	mbtD	Involved in the biogenesis of the hydroxyphenyloxazoline-containing siderophore mycobactins.	Polyketide synthetase MbtD (polyketide synthase)	3.41016	2.30518e-163	5.78168e-161
Rv2382c	mbtC	Involved in the biogenesis of the hydroxyphenyloxazoline-containing siderophore mycobactins.	Polyketide synthetase MbtC (polyketide synthase)	3.44244	6.33622e-155	1.49572e-152
Rv2383c	mbtB	Involved in the biogenesis of the hydroxyphenyloxazoline-containing siderophore mycobactins. This peptide synthase forms amide bound between the carboxylic acid of salicylate and the alpha-amino group of serine (serine/threonine ligation).	Phenyloxazoline synthase MbtB (phenyloxazoline synthetase)	3.56685	0	4.87558e-305
Rv2384	mbtA	Involved in the biogenesis of the hydroxyphenyloxazoline-containing siderophore mycobactins (initiation step of mycobactin chain growth). Activates the mycobactin ArCP in two half-reactions: activates salicylic acid as acyladenylate (adenylation step) + transfers activated salicylate to the MBTA ArCP as a thioester (arylation step).	Bifunctional enzyme MbtA: salicyl-AMP ligase (SAL-AMP ligase) + salicyl-S-ArCP synthetase	2.92535	1.60128e-201	5.35493e-199
Rv2385	mbtJ	Involved in the biogenesis of the hydroxyphenyloxazoline-containing siderophore mycobactins. Possibly required for N-hydroxylation of the two lysine residues at some stage during mycobactin assembly.	Putative acetyl hydrolase MbtJ	1.9869	7.03187e-53	3.20669e-51
Rv2386c	mbtI	Involved in the biogenesis of the hydroxyphenyloxazoline-containing siderophore mycobactins. Possibly plays a role in the conversion of chorismate to salicilate (the starter unit for mycobactin siderophore construction).	Isochorismate synthase MbtI	3.51708	1.71473e-252	8.6015e-250
Rv2398c	cysW	Involved in the active transport across the membrane of multiple sulfur-containing compounds	including sulfate and thiosulfate (import). Responsible for the translocation of the substrate across the membrane.	1.53926	3.62605e-75	2.42523e-73
Rv2399c	cysT	Involved in the active transport across the membrane of multiple sulfur-containing compounds	including sulfate and thiosulfate (import). Responsible for the translocation of the substrate across the membrane.	1.61356	1.05581e-52	4.70775e-51
Rv2465c	rpiB	Interconverts ribose-5-phosphate and ribulose-5-phosphate	Ribose-5-phosphate isomerase	1.82549	6.88015e-26	1.43802e-24
Rv2466c	Rv2466c	Function unknown. Seems regulated by sigh (Rv3223c product).	Conserved protein	1.8859	6.17907e-25	1.22151e-23
Rv2617c	Rv2617c	Unknown	Probable transmembrane protein	1.51795	1.25659e-11	1.05495e-10
Rv2885c	Rv2885c	Required for the transposition of the insertion element IS1539.	Probable transposase	1.75447	4.6142e-32	1.1573e-30
Rv2886c	Rv2886c	Prevents the cointegration of foreign DNA before integration into the chromosome.	Probable resolvase	1.70947	1.93975e-38	6.03427e-37
Rv2963	Rv2963	Unknown	Probable integral membrane protein	2.46779	3.16317e-51	1.32227e-49
Rv2978c	Rv2978c	Required for the transposition of the insertion element IS1538.	Probable transposase	1.64457	4.71361e-40	1.55047e-38
Rv2987c	leuD	Involved in leucine biosynthesis (at the second step) [catalytic activity: 3-isopropylmalate = 2-isopropylmaleate + H(2)O (also catalyses 2-isopropylmaleate + H(2)O = 3-hydroxy-4-methyl-3-carboxypentanone)].	Probable 3-isopropylmalate dehydratase (small subunit) LeuD (isopropylmalate isomerase) (alpha-IPM isomerase) (IPMI)	2.15386	2.25832e-128	3.7761e-126
Rv2988c	leuC	Involved in leucine biosynthesis (at the second step) [catalytic activity: 3-isopropylmalate = 2-isopropylmaleate + H(2)O (also catalyses 2-isopropylmaleate + H(2)O = 3-hydroxy-4-methyl-3-carboxypentanone)].	Probable 3-isopropylmalate dehydratase (large subunit) LeuC (isopropylmalate isomerase) (alpha-IPM isomerase) (IPMI)	1.51823	3.98469e-106	4.99705e-104
Rv3084	lipR	Function unknown; lipolytic enzyme involved in cellular metabolism.	Probable acetyl-hydrolase/esterase LipR	1.57667	9.66286e-25	1.88238e-23
Rv3087	Rv3087	May be involved in synthesis of triacylglycerol	Possible triacylglycerol synthase (diacylglycerol acyltransferase)	1.82382	3.57801e-58	1.96692e-56
Rv3088	tgs4	May be involved in synthesis of triacylglycerol	Putative triacylglycerol synthase (diacylglycerol acyltransferase) Tgs4	1.61347	2.7049e-47	1.07473e-45
Rv3201c	Rv3201c	Has both ATPase and helicase activities	Probable ATP-dependent DNA helicase	2.04189	1.46865e-51	6.20389e-50
Rv3202c	Rv3202c	Has both ATPase and helicase activities	Possible ATP-dependent DNA helicase	2.00813	1.95219e-46	7.53284e-45
Rv3206c	moeB1	Possibly involved in molybdopterin metabolism (synthesis)	Probable molybdenum cofactor biosynthesis protein MoeB1 (MPT-synthase sulfurylase) (molybdopterin synthase sulphurylase)	1.85196	1.51715e-28	3.3824e-27
Rv3221A	rshA	Binds sigma factor sigh and inhibits it. Probably involved in survival following heat shock and oxidative stress.	Anti-sigma factor RshA	1.62671	3.53959e-85	3.0222e-83
Rv3222c	Rv3222c	Function unknown	Conserved hypothetical protein	1.54632	1.16531e-71	7.54255e-70
Rv3269	Rv3269	Function unknown. May be involved in a chaperoning process.	Conserved protein	2.16281	7.75932e-68	4.79048e-66
Rv3270	ctpC	Metal cation-transporting ATPase; possibly catalyzes the transport of undetermined metal cation with the hydrolyse of ATP [catalytic activity: ATP + H(2)O + undetermined metal cation(in) = ADP + phosphate + undetermined metal cation(out)].	Probable metal cation-transporting P-type ATPase C CtpC	2.37468	1.02614e-104	1.17654e-102
Rv3337	Rv3337	Function unknown	Conserved hypothetical protein	1.61644	1.02426e-55	5.07451e-54
Rv3338	Rv3338	Function unknown	Conserved hypothetical protein	1.64904	2.27881e-86	1.98801e-84
Rv3402c	Rv3402c	Function unknown; thought to be involved in cell process.	Conserved hypothetical protein	3.55436	0	0
Rv3403c	Rv3403c	Unknown	Hypothetical protein	1.75464	1.49671e-47	6.0063e-46
Rv3463	Rv3463	Function unknown	Conserved protein	2.20329	8.68737e-42	3.03151e-40
Rv3464	rmlB	Involved in dTDP-L-rhamnose biosynthesis [catalytic activity: dTDP-glucose = dTDP-4-dehydro-6-deoxy-D-glucose + H(2)O].	dTDP-glucose 4	1.56966	7.96905e-79	6.14996e-77
Rv3467	Rv3467	Unknown	Conserved hypothetical protein	1.72602	1.75519e-62	1.02081e-60
Rv3839	Rv3839	Function unknown	Conserved hypothetical protein	4.68836	3.63934e-146	6.9546e-144
Rv3840	Rv3840	Supposedly involved in transcriptional mechanism.	Possible transcriptional regulatory protein	4.01003	4.44206e-146	8.10272e-144
Rv3841	bfrB	Involved in iron storage; ferritin is an intracellular molecule that stores iron in a soluble	nontoxic	-4.09753	0	0
Rv3913	trxB2	Enzyme that catalyse the reduction of disulphides by pyridine nucleotides through an enzyme disulphide and a flavin. Seems regulated by sigh (Rv3223c product). [catalytic activity: NADPH + oxidized thioredoxin = NADP(+) + reduced thioredoxin].	Probable thioredoxin reductase TrxB2 (TRXR) (TR)	1.65258	3.66858e-47	1.44333e-45
Rv3914	trxC	Thioredoxin participates in various redox reactions through the reversible oxidation of its active center dithiol	to a disulfide	2.16974	9.12374e-196	2.61526e-193

## Sheet: NO_vs_control_MTS1338-over
Gene	Name	Function	Product	log2FoldChange	pvalue	padj
Rv0079	Rv0079	Unknown	Unknown protein	5.56201	0	0
Rv0080	Rv0080	Function unknown	Conserved hypothetical protein	5.60537	0	0
Rv0081	Rv0081	Involved in transcriptional mechanism.	Probable transcriptional regulatory protein	4.14237	9.22003e-223	6.84843e-221
Rv0082	Rv0082	Function unknown; probably involved in cellular metabolism.	Probable oxidoreductase	3.73947	7.59969e-273	5.86199e-271
Rv0083	Rv0083	Function unknown; probably involved in cellular metabolism.	Probable oxidoreductase	2.45814	5.04648e-168	3.43075e-166
Rv0085	hycP	Involved in hydrogen metabolism.	Possible hydrogenase HycP	2.39094	4.6886e-96	2.38051e-94
Rv0086	hycQ	Possibly involved in hydrogen metabolism.	Possible hydrogenase HycQ	1.90131	8.69483e-99	4.47115e-97
Rv0087	hycE	Involved in hydrogen metabolism; FHL pathway.	Possible formate hydrogenase HycE (FHL)	2.03239	2.29837e-58	8.69695e-57
Rv0096	PPE1	Function unknown	PPE family protein PPE1	-2.25363	1.19242e-34	3.36815e-33
Rv0097	Rv0097	Function unknown; probably involved in cellular metabolism.	Possible oxidoreductase	-1.96156	7.79057e-33	2.12571e-31
Rv0098	fcoT	Involved in fatty acid metabolism	Probable fatty acyl CoA thioesterase type III FcoT	-2.06962	2.51241e-27	5.82503e-26
Rv0099	fadD10	Function unknown	but involvement in lipid degradation.	-1.99513	2.26195e-53	8.10062e-52
Rv0100	Rv0100	Function unknown	Conserved hypothetical protein	-2.12004	4.33751e-24	8.92192e-23
Rv0186A	mymT	Coordinates Cu(I) ions into a Cu(I)-thiolate core	protects cell from copper toxicity	5.83	4.46845e-46	1.45715e-44
Rv0190	Rv0190	Function unknown	Conserved protein	3.11841	0	0
Rv0191	Rv0191	Unknown; possibly involved in transport of drug across the membrane.	Probable conserved integral membrane protein	2.22789	9.03542e-169	6.24846e-167
Rv0450c	mmpL4	Unknown. Thought to be involved in fatty acid transport.	Probable conserved transmembrane transport protein MmpL4	1.67397	9.39361e-48	3.1662e-46
Rv0451c	mmpS4	Unknown	Probable conserved membrane protein MmpS4	2.23022	2.18932e-81	1.03176e-79
Rv0569	Rv0569	Function unknown	Conserved protein	3.91176	0	0
Rv0570	nrdZ	Involved in the DNA replication pathway (at the first reaction). Provides the precursors necessary for DNA synthesis [catalytic activity: 2'-deoxyribonucleoside diphosphate + oxidized thioredoxin + H2O = ribonucleoside diphosphate + reduced thioredoxin].	Probable ribonucleoside-diphosphate reductase (large subunit) NrdZ (ribonucleotide reductase)	4.64961	0	0
Rv0571c	Rv0571c	Function unknown	Conserved protein	2.86629	6.1916e-291	5.17386e-289
Rv0572c	Rv0572c	Unknown	Hypothetical protein	4.16647	1.13147e-280	9.07666e-279
Rv0573c	pncB2	Involved in NAD salvage. Phosphoribosylation of nicotinic acid. [catalytic activity: nicotinate + 5-phosphoribosyl 1-pyrophosphate = nicotinate mononucleotide + diphosphate]	Nicotinic acid phosphoribosyltransferase PncB2	2.0388	1.03552e-63	4.07205e-62
Rv0574c	Rv0574c	Function unknown	Conserved hypothetical protein	3.49996	1.60896e-112	8.84048e-111
Rv0846c	Rv0846c	May have multicopper oxidase activity.	Probable oxidase	4.79456	0	0
Rv0847	lpqS	Unknown	Probable lipoprotein LpqS	6.88527	3.77449e-102	1.96617e-100
Rv0848	cysK2	Thought to be involved in cysteine biosynthesis [catalytic activity: O3-acetyl-L-serine + H(2)S = L-cysteine + acetate].	Possible cysteine synthase a CysK2 (O-acetylserine sulfhydrylase) (O-acetylserine (thiol)-lyase) (CSASE)	5.73768	0	0
Rv0849	Rv0849	Thought to be involved in transport of undetermined substrate (possibly drug) across the membrane. Responsible for the translocation of the substrate across the membrane.	Probable conserved integral membrane transport protein	5.59453	0	0
Rv0850	Rv0850	Required for the transposition of an insertion element.	Putative transposase (fragment)	5.9871	4.49031e-277	3.5315e-275
Rv0885	Rv0885	Function unknown	Conserved hypothetical protein	2.30143	1.21599e-79	5.48015e-78
Rv0886	fprB	Serves as the first electron transfer protein in all the P450 systems [catalytic activity: reduced adrenodoxin + NADP+ = oxidized adrenodoxin + NADPH].	Probable NADPH:adrenodoxin oxidoreductase FprB (adrenodoxin reductase) (AR) (ferredoxin-NADP(+) reductase)	2.06289	3.68325e-80	1.69811e-78
Rv0912	Rv0912	Unknown	Probable conserved transmembrane protein	-1.68947	0.0277726	0.0615788
Rv0967	csoR	Involved in transcriptional mechanism; repression of the CSO operon.	Copper-sensitive operon repressor CsoR	3.35361	8.54902e-29	2.12982e-27
Rv0968	Rv0968	Function unknown	Conserved protein	2.73717	4.92394e-61	1.89903e-59
Rv0969	ctpV	Metal cation-transporting ATPase; possibly catalyzes the transport of an undetermined metal cation with the hydrolysis of ATP [catalytic activity: ATP + H(2)O + undetermined metal cation(in) = ADP + phosphate + undetermined metal cation(out)].	Probable metal cation transporter P-type ATPase CtpV	2.71297	3.45585e-79	1.54016e-77
Rv1258c	Rv1258c	Thought to be involved in transport of undetermined substrate (possibly macrolide) across the membrane (export). Responsible for the translocation of the undetermined substrate across the membrane.	Probable conserved integral membrane transport protein	-1.5203	3.01207e-28	7.27795e-27
Rv1343c	lprD	Unknown	Probable conserved lipoprotein LprD	1.80124	2.21221e-81	1.03176e-79
Rv1344	mbtL	Thought to be involved in the biogenesis of the hydroxyphenyloxazoline-containing siderophore mycobactins	Acyl carrier protein (ACP) MbtL	1.97806	4.75204e-53	1.68676e-51
Rv1345	mbtM	Thought to be involved in the biogenesis of the hydroxyphenyloxazoline-containing siderophore mycobactins	Probable fatty acyl-AMP ligase MbtM	1.92866	1.65248e-120	9.60594e-119
Rv1346	mbtN	Thought to be involved in the biogenesis of the hydroxyphenyloxazoline-containing siderophore mycobactins	Acyl-CoA dehydrogenase MbtN	1.95176	9.29561e-155	6.11225e-153
Rv1347c	mbtK	Involved in the biogenesis of the hydroxyphenyloxazoline-containing siderophore mycobactins	Lysine N-acetyltransferase MbtK	2.77713	1.28955e-140	7.95754e-139
Rv1348	irtA	Involved in iron homeostasis. Responsible for energy coupling to the transport system and for the translocation of the substrate across the membrane.	Iron-regulated transporter IrtA	2.6135	4.21371e-177	2.96512e-175
Rv1349	irtB	Involved in iron homeostasis. Responsible for energy coupling to the transport system and for the translocation of the substrate across the membrane.	Iron-regulated transporter IrtB	2.50008	1.08459e-133	6.49296e-132
Rv1357c	Rv1357c	Function unknown	Conserved hypothetical protein	-3.19817	0.0134045	0.0327439
Rv1454c	qor	Catalyzes the one electron reduction of certain quinones [catalytic activity: NADPH + quinone = NADP+ + semiquinone]	Probable quinone reductase Qor (NADPH:quinone reductase) (zeta-crystallin homolog protein)	-1.54093	0.0522001	0.104218
Rv1461	Rv1461	Function unknown	Conserved protein	1.85241	1.01745e-143	6.37658e-142
Rv1462	Rv1462	Function unknown	Conserved hypothetical protein	1.62127	5.44615e-95	2.73056e-93
Rv1463	Rv1463	Thought to be involved in active transport across the membrane. Responsible for energy coupling to the transport system.	Probable conserved ATP-binding protein ABC transporter	1.75514	7.92677e-146	5.04671e-144
Rv1464	csd	Catalyzes the removal of elemental sulfur and selenium atoms from L-cysteine	L-cystine	1.73334	1.48019e-119	8.36204e-118
Rv1465	Rv1465	Function unknown; probably involved in cellular metabolism.	Possible nitrogen fixation related protein	1.55784	2.11164e-67	8.46978e-66
Rv1466	Rv1466	Function unknown	Conserved protein	1.50902	1.00704e-69	4.20753e-68
Rv1519	Rv1519	Function unknown	Conserved hypothetical protein	2.53012	1.6681e-69	6.82728e-68
Rv1623c	cydA	Involved in the respiratory chain (at the terminal step): aerobic respiration. Cytochrome D terminal oxidase complex is the component of the aerobic respiratory chain that is supposedly predominant when cells are grown at low aeration [catalytic activity: ubiquinol-8 + O(2) = ubiquinone-8 + H(2)O].	Probable integral membrane cytochrome D ubiquinol oxidase (subunit I) CydA (cytochrome BD-I oxidase subunit I)	1.86261	1.34625e-70	5.74448e-69
Rv1686c	Rv1686c	Thought to be involved in active transport of undetermined substrate (possibly drug) across the membrane. Responsible for the translocation of the substrate across the membrane.	Probable conserved integral membrane protein ABC transporter	1.6676	1.21117e-69	5.00824e-68
Rv1687c	Rv1687c	Thought to be involved in active transport of undetermined substrate (possibly drug) across the membrane. Responsible for energy coupling to the transport system.	Probable conserved ATP-binding protein ABC transporter	2.10806	7.43403e-115	4.14137e-113
Rv1697	Rv1697	Function unknown	Conserved hypothetical protein	-1.61758	9.60778e-52	3.35103e-50
Rv1698	mctB	Outer membrane channel	Outer membrane protein MctB	-1.73947	2.57003e-38	7.63585e-37
Rv1733c	Rv1733c	Unknown	Probable conserved transmembrane protein	7.96023	0	0
Rv1735c	Rv1735c	Function unknown	Hypothetical membrane protein	3.35833	3.58138e-46	1.17745e-44
Rv1736c	narX	Involved in nitrate reduction	and in the persistence in the host [catalytic activity: nitrite + acceptor = nitrate + reduced acceptor]	6.01091	0	0
Rv1737c	narK2	Involved in excretion of nitrite	produced by the dissimilatory reduction of nitrate	6.91188	0	0
Rv1738	Rv1738	Function unknown	Conserved protein	8.46222	0	0
Rv1812c	Rv1812c	Function unknown; probably involved in cellular metabolism	Probable dehydrogenase	3.28991	1.7594e-290	1.44019e-288
Rv1813c	Rv1813c	Function unknown	Conserved hypothetical protein	8.34525	0	0
Rv1996	Rv1996	Function unknown	Universal stress protein family protein	5.29438	0	0
Rv1997	ctpF	Metal cation-transporting ATPase; possibly catalyzes the transport of an undetermined metal cation with the hydrolysis of ATP [catalytic activity: ATP + H(2)O + undetermined metal cation(in) = ADP + phosphate + undetermined metal cation(out)].	Probable metal cation transporter P-type ATPase A CtpF	6.29294	0	0
Rv2003c	Rv2003c	Unknown	Conserved hypothetical protein	5.39314	0	0
Rv2004c	Rv2004c	Unknown	Conserved protein	5.56342	0	0
Rv2005c	Rv2005c	Unknown	Universal stress protein family protein	5.56621	0	0
Rv2006	otsB1	Involved in trehalose biosynthesis (protective effect). Mycobacteria can produce trehalose from glucose 6-phosphate and UDP-glucose (the OtsA-OtsB pathway) from glycogen-like alpha(1-->4)-linked glucose polymers (the TreY-TreZ pathway) and from maltose (the TreS pathway) [catalytic activity: trehalose 6-phosphate + H(2)O = trehalose + orthophosphate].	Probable trehalose-6-phosphate phosphatase OtsB1 (trehalose-phosphatase) (TPP)	3.46681	0	0
Rv2007c	fdxA	Involved in electron transfer.	Ferredoxin FdxA	7.56888	0	0
Rv2028c	Rv2028c	Unknown	Universal stress protein family protein	5.94957	0	0
Rv2029c	pfkB	Involved in glycolysis: converts sugar-1-P to sugar-1	6-P [catalytic activity: ATP + D-fructose 6-phosphate = ADP + D-fructose 1	6.83955	0	0
Rv2030c	Rv2030c	Unknown	Conserved protein	8.70882	0	0
Rv2031c	hspX	Stress protein induced by anoxia. Has a proposed role in maintenance of long-term viability during latent	asymptomatic infections	8.80467	0	0
Rv2032	acg	Unknown. May have a role for bacteria within the host environment.	Conserved protein Acg	8.40639	0	0
Rv2122c	hisE	Involved in histidine biosynthesis.	Phosphoribosyl-AMP pyrophosphatase HisE	2.25545	7.23896e-40	2.21645e-38
Rv2123	PPE37	Function unknown	PPE family protein PPE37	4.96614	0	0
Rv2377c	mbtH	Thought to be involved in the biogenesis of the hydroxyphenyloxazoline-containing siderophore mycobactins.	Putative conserved protein MbtH	2.52819	1.00763e-59	3.84916e-58
Rv2378c	mbtG	Involved in the biogenesis of the hydroxyphenyloxazoline-containing siderophore mycobactins. This hydroxylase is possibly required for N-hydroxylation of the two lysine residues at some stage during mycobactin assembly [catalytic activity: L-lysine + O(2) = N6-hydroxy-L-lysine + H(2)O. No information can be found if this enzyme is NADPH dependent or independent].	Lysine-N-oxygenase MbtG (L-lysine 6-monooxygenase) (lysine N6-hydroxylase)	2.3842	2.62478e-71	1.13204e-69
Rv2379c	mbtF	Involved in the biogenesis of the hydroxyphenyloxazoline-containing siderophore mycobactins. Probably activates the two lysine residues that are incorporated into mycobactin (lysine ligation).	Peptide synthetase MbtF (peptide synthase)	2.42576	7.44794e-85	3.59924e-83
Rv2380c	mbtE	Involved in the biogenesis of the hydroxyphenyloxazoline-containing siderophore mycobactins. Probably activates the two lysine residues that are incorporated into mycobactin (lysine ligation).	Peptide synthetase MbtE (peptide synthase)	2.90488	6.51405e-105	3.48371e-103
Rv2381c	mbtD	Involved in the biogenesis of the hydroxyphenyloxazoline-containing siderophore mycobactins.	Polyketide synthetase MbtD (polyketide synthase)	3.15982	1.295e-135	7.87006e-134
Rv2382c	mbtC	Involved in the biogenesis of the hydroxyphenyloxazoline-containing siderophore mycobactins.	Polyketide synthetase MbtC (polyketide synthase)	3.25078	1.3056e-119	7.48111e-118
Rv2383c	mbtB	Involved in the biogenesis of the hydroxyphenyloxazoline-containing siderophore mycobactins. This peptide synthase forms amide bound between the carboxylic acid of salicylate and the alpha-amino group of serine (serine/threonine ligation).	Phenyloxazoline synthase MbtB (phenyloxazoline synthetase)	3.4232	0	0
Rv2384	mbtA	Involved in the biogenesis of the hydroxyphenyloxazoline-containing siderophore mycobactins (initiation step of mycobactin chain growth). Activates the mycobactin ArCP in two half-reactions: activates salicylic acid as acyladenylate (adenylation step) + transfers activated salicylate to the MBTA ArCP as a thioester (arylation step).	Bifunctional enzyme MbtA: salicyl-AMP ligase (SAL-AMP ligase) + salicyl-S-ArCP synthetase	2.93222	5.01835e-209	3.5944e-207
Rv2385	mbtJ	Involved in the biogenesis of the hydroxyphenyloxazoline-containing siderophore mycobactins. Possibly required for N-hydroxylation of the two lysine residues at some stage during mycobactin assembly.	Putative acetyl hydrolase MbtJ	2.05906	6.45975e-55	2.35546e-53
Rv2386c	mbtI	Involved in the biogenesis of the hydroxyphenyloxazoline-containing siderophore mycobactins. Possibly plays a role in the conversion of chorismate to salicilate (the starter unit for mycobactin siderophore construction).	Isochorismate synthase MbtI	3.68422	1.29912e-298	1.10868e-296
Rv2416c	eis	Acetylation	substrate unknown. Involved in intracellular survival. Possibly associated with the cell surface and secreted. Modulates cytokine secretion by host immune cells.	-1.50198	6.40433e-27	1.45129e-25
Rv2617c	Rv2617c	Unknown	Probable transmembrane protein	1.89688	2.86443e-107	1.5526e-105
Rv2619c	Rv2619c	Function unknown	Conserved protein	3.7266	0	0
Rv2620c	Rv2620c	Unknown	Probable conserved transmembrane protein	4.30614	0	0
Rv2621c	Rv2621c	Could be involved in transcriptional mechanism.	Possible transcriptional regulatory protein	4.08365	1.51802e-227	1.14882e-225
Rv2622	Rv2622	Causes methylation	Possible methyltransferase (methylase)	4.59454	0	0
Rv2623	TB31.7	Function unknown	Universal stress protein family protein TB31.7	7.27131	0	0
Rv2624c	Rv2624c	Function unknown	Universal stress protein family protein	6.27245	0	0
Rv2625c	Rv2625c	Unknown	Probable conserved transmembrane alanine and leucine rich protein	7.75067	0	0
Rv2626c	hrp1	Function unknown	Hypoxic response protein 1 Hrp1	8.50036	0	0
Rv2627c	Rv2627c	Function unknown	Conserved protein	7.38223	0	0
Rv2628	Rv2628	Unknown	Hypothetical protein	5.84701	0	0
Rv2629	Rv2629	Function unknown	Conserved protein	3.93563	0	0
Rv2630	Rv2630	Unknown	Hypothetical protein	3.9281	0	0
Rv2631	Rv2631	Function unknown	Conserved hypothetical protein	2.74768	8.74456e-124	5.158e-122
Rv2963	Rv2963	Unknown	Probable integral membrane protein	4.86036	0	0
Rv2964	purU	Involved in de novo purine biosynthesis [catalytic activity: 10-formyltetrahydrofolate + H(2)O = formate + tetrahydrofolate].	Probable formyltetrahydrofolate deformylase PurU (formyl-FH(4) hydrolase)	2.54908	1.39169e-104	7.3448e-103
Rv3093c	Rv3093c	Function unknown; could be involved in cellular metabolism.	Hypothetical oxidoreductase	-1.50201	2.40867e-63	9.37977e-62
Rv3094c	Rv3094c	Function unknown	Conserved hypothetical protein	-1.64592	8.89189e-92	4.40313e-90
Rv3125c	PPE49	Function unknown	PPE family protein PPE49	2.20206	6.56336e-45	2.10605e-43
Rv3126c	Rv3126c	Unknown	Hypothetical protein	5.8736	1.40802e-52	4.95402e-51
Rv3127	Rv3127	Function unknown	Conserved protein	7.43792	0	0
Rv3128c	Rv3128c	Function unknown	Conserved hypothetical protein	3.17041	1.95821e-81	9.35046e-80
Rv3130c	tgs1	Involved in synthesis of triacylglycerol	Triacylglycerol synthase (diacylglycerol acyltransferase) Tgs1	8.36106	0	0
Rv3131	Rv3131	Function unknown	Conserved protein	8.06983	0	0
Rv3132c	devS	Sensor part of the two component regulatory system DEVR/DEVS/dost. Thought to control HSPX|Rv2031|ACR expression; O2	NO and CO are ligands	3.94324	1.08332e-219	7.90032e-218
Rv3133c	devR	Regulator part of the two component regulatory system DEVR/DEVS/dost. Controls HSPX|Rv2031|ACR expression.	Two component transcriptional regulatory protein DevR (probably LuxR/UhpA-family)	4.49861	0	0
Rv3134c	Rv3134c	Function unknown. Could play a role in the adaptation to hypoxia	participating in the phosphorelay in the two component regulatory system DEVR|Rv3133c/DEVS|Rv3132c.	5.74646	0	0
Rv3337	Rv3337	Function unknown	Conserved hypothetical protein	1.74124	2.67449e-68	1.08357e-66
Rv3338	Rv3338	Function unknown	Conserved hypothetical protein	1.72583	7.85962e-90	3.84451e-88
Rv3402c	Rv3402c	Function unknown; thought to be involved in cell process.	Conserved hypothetical protein	3.73602	0	0
Rv3403c	Rv3403c	Unknown	Hypothetical protein	1.86712	4.91432e-65	1.95162e-63
Rv3839	Rv3839	Function unknown	Conserved hypothetical protein	4.13978	2.9222e-160	1.95349e-158
Rv3840	Rv3840	Supposedly involved in transcriptional mechanism.	Possible transcriptional regulatory protein	3.20591	1.41112e-150	9.12903e-149
Rv3841	bfrB	Involved in iron storage; ferritin is an intracellular molecule that stores iron in a soluble	nontoxic	-3.88401	9.04378e-305	7.88578e-303
