# Supplementary material for: Small RNA MTS1338 Configures a Stress Resistance Signature in Mycobacterium tuberculosis
Source: Int J Mol Sci. 2023 Apr 27;24(9):7928. doi: 10.3390/ijms24097928 (PMC10178195; doi:10.3390/ijms24097928)
Supplement: Supplementary file 1 [file ijms-24-07928-s001.zip › Table S4_pMV-empty_stress_vs_control.xlsx]

## Sheet: pH_vs_control_pMV
Gene	Name	Function	Product	log2FoldChange	pvalue	padj
Rv0067c	Rv0067c	Possibly involved in transcriptional mechanism.	Possible transcriptional regulatory protein (possibly TetR-family)	1.61668	1.58597e-51	4.17986e-50
Rv0068	Rv0068	Function unknown; probably involved in cellular metabolism.	Probable oxidoreductase	2.24045	1.16476e-97	5.55478e-96
Rv0112	gca	Possibly involved in synthesis of a-band common antigen lipopolysaccharide. First of the three steps in the biosynthesis of GDP-fucose from GDP-mannose [catalytic activity: GDP-mannose = GDP-4-dehydro-6-deoxy-D-mannose + H2O].	Possible GDP-mannose 4	2.30861	1.42206e-154	1.11702e-152
Rv0113	gmhA	Involved in biosynthesis of nucleotide-activated glycero-manno-heptose: synthesis of glyceromannoheptose 7-phosphate (inner core lipopolysaccharide biosynthesis) [catalytic activity: D-sedoheptulose 7-phosphate = D-glycero-alpha	beta-D-manno-heptose 7-phosphate].	2.07709	1.23749e-174	1.12668e-172
Rv0114	gmhB	Involved in biosynthesis of nucleotide-activated glycero-manno-heptose. Involved in two pathways	D-alpha-D pathway [catalytic activity: D-glycero-alpha-D-manno-heptose 1	2.04938	1.93335e-138	1.35878e-136
Rv0115	hddA	Involved in biosynthesis of nucleotide-activated glycero-manno-heptose (D-alpha-D pathway) [catalytic activity: D-glycero-alpha	beta-D-manno-heptose 7-phosphate + ATP = D-glycero-alpha-D-manno-heptose 1	1.72792	1.52055e-100	7.52017e-99
Rv0145	Rv0145	Possible methyltransferase	Possible S-adenosylmethionine-dependent methyltransferase	1.64592	7.98443e-270	1.33273e-267
Rv0146	Rv0146	Possible methyltransferase	Possible S-adenosylmethionine-dependent methyltransferase	2.43183	0	0
Rv0196	Rv0196	Possibly involved in transcriptional mechanism.	Possible transcriptional regulatory protein	4.10886	0	0
Rv0197	Rv0197	Function unknown; probably involved in cellular metabolism.	Possible oxidoreductase	3.74102	0	0
Rv0244c	fadE5	Function unknown	but involved in lipid degradation.	1.51069	9.60452e-207	1.06877e-204
Rv0252	nirB	Involved in nitrate assimilation (denitrification) (at the second step). This enzyme is a FAD flavoprotein that also contains a siroheme and one 2FE-2S iron-sulfur center [catalytic activity: 3 NAD(P)H + nitrite = 3 NAD(P)+ + NH4OH + H2O.]	Probable nitrite reductase [NAD(P)H] large subunit [FAD flavoprotein] NirB	1.93392	1.00801e-153	7.76554e-152
Rv0253	nirD	Involved in nitrate assimilation (denitrification); required for activity of the reductase [catalytic activity: 3 NAD(P)H + nitrite = 3 NAD(P)+ + NH4OH + H2O.]	Probable nitrite reductase [NAD(P)H] small subunit NirD	1.99872	2.88869e-73	1.13452e-71
Rv0259c	Rv0259c	Function unknown	Conserved hypothetical protein	2.53984	1.2475e-59	3.84422e-58
Rv0260c	Rv0260c	Could be involved in transcriptional mechanism.	Possible transcriptional regulatory protein	2.76225	7.11906e-71	2.64065e-69
Rv0267	narU	Involved in excretion of nitrite produced by the dissimilatory reduction of nitrate. Responsible for the translocation of the substrate across the membrane.	Probable integral membrane nitrite extrusion protein NarU (nitrite facilitator)	1.91385	1.35275e-19	1.36502e-18
Rv0329c	Rv0329c	Function unknown	Conserved hypothetical protein	1.59197	1.03765e-22	1.21191e-21
Rv0330c	Rv0330c	Unknown	Hypothetical protein	1.9622	2.96426e-51	7.61207e-50
Rv0341	iniB	Unknown	Isoniazid inductible gene protein IniB	-1.55153	5.52557e-26	7.37848e-25
Rv0452	Rv0452	Possibly involved in transcriptional mechanism.	Possible transcriptional regulatory protein	1.90376	4.93484e-120	2.95059e-118
Rv0475	hbhA	Required for extrapulmonary dissemination. Mediates adherence to epithelial cells by binding to sulfated glycoconjugates present at the surface of these cells; binds heparin	dextran sulfate	1.56828	1.05816e-163	9.21516e-162
Rv0516c	Rv0516c	May be involved in regulating sigma factor	Possible anti-anti-sigma factor	-2.86298	4.94798e-222	6.19425e-220
Rv0560c	Rv0560c	Possibly causes methylation	Possible benzoquinone methyltransferase (methylase)	2.34216	1.04016e-156	8.3338e-155
Rv0676c	mmpL5	Unknown. Thought to be involved in fatty acid transport.	Probable conserved transmembrane transport protein MmpL5	1.91768	3.21327e-185	3.21809e-183
Rv0677c	mmpS5	Unknown	Possible conserved membrane protein MmpS5	2.29948	2.62086e-236	3.49972e-234
Rv0678	Rv0678	Function unknown	Conserved protein	2.2207	2.53085e-115	1.44837e-113
Rv0711	atsA	Thought to play an important role in the mineralization of sulfates [catalytic activity: a phenol sulfate + H2O = a phenol + sulfate].	Possible arylsulfatase AtsA (aryl-sulfate sulphohydrolase) (arylsulphatase)	3.11092	0	0
Rv0712	Rv0712	Function unknown	Conserved protein	1.7009	5.18214e-176	4.94278e-174
Rv0724A	Rv0724A	Function unknown	Conserved hypothetical protein	2.46636	5.00194e-56	1.46261e-54
Rv0725c	Rv0725c	Function unknown	Conserved hypothetical protein	2.8635	0	0
Rv0726c	Rv0726c	Possible methyltransferase	Possible S-adenosylmethionine-dependent methyltransferase	2.83157	0	0
Rv0784	Rv0784	Function unknown	Conserved hypothetical protein	1.6428	3.66454e-111	1.95735e-109
Rv0806c	cpsY	Thought to be involved in exopolysaccharide and/or lipopolysaccharide biosynthetic pathway [catalytic activity: UDP-glucose = UDP-galactose].	Possible UDP-glucose-4-epimerase CpsY (galactowaldenase) (UDP-galactose-4-epimerase) (uridine diphosphate galactose-4-epimerase) (uridine diphospho-galactose-4-epimerase)	2.26577	1.49006e-208	1.70548e-206
Rv0824c	desA1	Catalyzes the principal conversion of saturated fatty acids to unsaturated fatty acids. Thought to convert stearoyl-ACP to oleoyl-ACP by introduction of a cis double bond between carbons delta-9 and delta-10 of the acyl chain [catalytic activity: stearoyl-[acyl-carrier protein] + AH2 + O2 = oleoyl-[acyl-carrier protein] + a + 2 H2O].	Probable acyl-[acyl-carrier protein] desaturase DesA1 (acyl-[ACP] desaturase) (stearoyl-ACP desaturase) (protein Des)	-1.77017	1.8285e-200	1.97972e-198
Rv0830	Rv0830	Possible methyltransferase	Possible S-adenosylmethionine-dependent methyltransferase	4.14701	0	0
Rv0860	fadB	Involved in fatty acid degradation (probably in fatty acid beta-oxidation cycle).	Probable fatty oxidation protein FadB	1.57334	9.86301e-146	7.18386e-144
Rv0866	moaE2	Possibly a molybdenum biosynthesis cofactor. Conversion of molybdopterin precursor Z into molybdopterin requires transfer of two sulfur atoms to precursor Z (to generate the dithiolene group). This is catalyzed by the converting factor composed of a small and large subunit.	Probable molybdenum cofactor biosynthesis protein E2 MoaE2 (molybdopterin converting factor large subunit) (molybdopterin [MPT] converting factor	-1.65407	0.0215635	0.0373954
Rv0974c	accD2	Involved in fatty acid metabolism.	Probable acetyl-/propionyl-CoA carboxylase (beta subunit) AccD2	1.57436	3.51342e-45	7.60799e-44
Rv0975c	fadE13	Function unknown	but involved in lipid degradation.	1.51833	2.67192e-37	5.07284e-36
Rv0976c	Rv0976c	Function unknown	Conserved hypothetical protein	1.92201	2.75705e-66	9.43994e-65
Rv1032c	trcS	Sensor part of the two component regulatory system TRCS/TRCR.	Two component sensor histidine kinase TrcS	-2.12844	9.22539e-167	8.21265e-165
Rv1033c	trcR	Sensor part of the two component regulatory system TRCS/TRCR. Involved in transcriptional autoactivation: TRCR activates its own expression by interacting with the at-rich sequence of the TRCR promoter.	Two component transcriptional regulator TrcR	-3.32165	6.29784e-273	1.09692e-270
Rv1094	desA2	Thought to catalyze the principal conversion of saturated fatty acids to unsaturated fatty acids. Thought to convert stearoyl-ACP to oleoyl-ACP by introduction of a cis double bond between carbons delta-9 and delta-10 of the acyl chain [catalytic activity: stearoyl-[acyl-carrier protein] + AH2 + O2 = oleoyl-[acyl-carrier protein] + a + 2 H2O].	Possible acyl-[acyl-carrier protein] desaturase DesA2 (acyl-[ACP] desaturase) (stearoyl-ACP desaturase)	-2.12351	5.7154e-190	6.02523e-188
Rv1129c	Rv1129c	Involved in transcriptional mechanism	Probable transcriptional regulator protein	-2.99302	4.15776e-175	3.87348e-173
Rv1130	prpD	Involved in methyl citrate cycle	Possible methylcitrate dehydratase PrpD	-2.73144	5.72629e-48	1.34149e-46
Rv1131	prpC	Involved in methyl citrate cycle [catalytic activity: propionyl-CoA + oxaloacetate + H2O = 2-methylcitrate + CoA]	Probable methylcitrate synthase PrpC	-2.71724	1.13167e-50	2.88756e-49
Rv1168c	PPE17	Function unknown	PPE family protein PPE17	1.90021	3.42703e-188	3.52018e-186
Rv1169c	lipX	Function unknown	PE family protein. Possible lipase LipX.	2.05674	1.61108e-113	8.96386e-112
Rv1216c	Rv1216c	Function unknown	Probable conserved integral membrane protein	2.03925	2.22348e-100	1.08625e-98
Rv1217c	Rv1217c	Thought to be involved in active transport of tetronasin across the membrane (export): tetronasin resistance by an export mechanism. Responsible for the translocation of the substrate across the membrane.	Probable tetronasin-transport integral membrane protein ABC transporter	1.99371	3.73779e-127	2.33962e-125
Rv1218c	Rv1218c	Thought to be involved in active transport of tetronasin across the membrane (export): tetronasin resistance by an export mechanism. Responsible for energy coupling to the transport system.	Probable tetronasin-transport ATP-binding protein ABC transporter	2.30476	4.37774e-162	3.73132e-160
Rv1219c	Rv1219c	Involved in transcriptional mechanism.	Probable transcriptional regulatory protein	2.64173	1.03253e-211	1.25343e-209
Rv1357c	Rv1357c	Function unknown	Conserved hypothetical protein	-3.7705	NA	NA
Rv1542c	glbN	Oxygen transport	Hemoglobin GlbN	3.88634	2.1813e-118	1.28504e-116
Rv1557	mmpL6	Unknown. Thought to be involved in fatty acid transport.	Probable conserved transmembrane transport protein MmpL6	2.60908	2.78553e-275	5.0722e-273
Rv1592c	Rv1592c	Function unknown	Conserved hypothetical protein	2.2822	0	0
Rv1665	pks11	Possibly involved in the biosynthesis of secondary metabolites [catalytic activity: 3 malonyl-CoA + 4-coumaroyl-CoA = 4 CoA + naringenin chalcone + 3 CO2]	Chalcone synthase Pks11	-1.95226	6.26626e-151	4.73635e-149
Rv1787	PPE25	Function unknown	PPE family protein PPE25	1.53458	1.01968e-46	2.32093e-45
Rv1790	PPE27	Function unknown	PPE family protein PPE27	1.57182	3.07399e-48	7.28664e-47
Rv1804c	Rv1804c	Function unknown	Conserved protein	1.92445	3.75375e-20	3.93653e-19
Rv1806	PE20	Function unknown	PE family protein PE20	1.53297	2.88352e-13	1.94468e-12
Rv2124c	metH	Involved in biosynthesis of methionine (at the terminal step) [catalytic activity: 5-methyltetrahydrofolate + L-homocysteine = tetrahydrofolate + L-methionine].	5-methyltetrahydrofolate--homocystein methyltransferase MetH (methionine synthase	1.80558	2.01838e-297	4.04282e-295
Rv2172c	Rv2172c	Unknown	Conserved protein	1.62745	9.94056e-239	1.37317e-236
Rv2321c	rocD2	Involved in arginine metabolism [catalytic activity: L-ornithine + a 2-oxo acid = L-glutamate 5-semialdehyde + an L-amino acid].	Probable ornithine aminotransferase (C-terminus part) RocD2 (ornithine--oxo-acid aminotransferase)	1.62181	5.3903e-53	1.48921e-51
Rv2322c	rocD1	Involved in arginine metabolism [catalytic activity: L-ornithine + a 2-oxo acid = L-glutamate 5-semialdehyde + an L-amino acid].	Probable ornithine aminotransferase (N-terminus part) RocD1 (ornithine--oxo-acid aminotransferase)	1.64462	9.73794e-54	2.72798e-52
Rv2323c	Rv2323c	Function unknown	Conserved protein	1.58355	8.83478e-50	2.19827e-48
Rv2331	Rv2331	Unknown	Hypothetical protein	1.51286	1.14686e-41	2.35606e-40
Rv2590	fadD9	Function unknown	but involved in lipid degradation.	2.84836	0	0
Rv2591	PE_PGRS44	Function unknown	PE-PGRS family protein PE_PGRS44	2.49483	1.76759e-262	2.83239e-260
Rv2656c	Rv2656c	Unknown	Possible PhiRv2 prophage protein	2.02698	1.7499e-63	5.74599e-62
Rv2657c	Rv2657c	Unknown	Probable PhiRv2 prophage protein	1.68956	2.98977e-52	8.09259e-51
Rv2659c	Rv2659c	Sequence integration. Integrase is necessary for integration of a phage into the host genome by site-specific recombination. In conjunction with excisionase	integrase is also necessary for excision of the prophage from the host genome.	1.57777	7.07986e-73	2.72711e-71
Rv2662	Rv2662	Unknown	Hypothetical protein	2.59496	8.16173e-29	1.23381e-27
Rv2767c	Rv2767c	Unknown	Possible membrane protein	1.52545	1.36062e-25	1.76969e-24
Rv2768c	PPE43	Function unknown	PPE family protein PPE43	2.07796	3.71931e-105	1.9102e-103
Rv2769c	PE27	Function unknown	PE family protein PE27	2.27401	1.63111e-115	9.46987e-114
Rv2846c	efpA	Thought to be involved in transport of undetermined substrate (possibly drug) across the membrane (export): so responsible for the translocation of the substrate across the membrane.	Possible integral membrane efflux protein EfpA	1.65507	4.6522e-257	6.90249e-255
Rv3083	Rv3083	Function unknown; possible oxidoreductase involved in cellular metabolism.	Probable monooxygenase (hydroxylase)	1.60252	1.17666e-16	1.01588e-15
Rv3084	lipR	Function unknown; lipolytic enzyme involved in cellular metabolism.	Probable acetyl-hydrolase/esterase LipR	1.85014	9.4516e-21	1.02333e-19
Rv3085	Rv3085	Function unknown; supposedly involved in cellular metabolism.	Probable short-chain type dehydrogenase/reductase	1.96602	1.94009e-18	1.84608e-17
Rv3086	adhD	Function unknown; generates an aldehyde (or perhaps a ketone) from an alcohol.	Probable zinc-type alcohol dehydrogenase AdhD (aldehyde reductase)	1.65032	4.40689e-21	4.86336e-20
Rv3087	Rv3087	May be involved in synthesis of triacylglycerol	Possible triacylglycerol synthase (diacylglycerol acyltransferase)	1.73179	9.31796e-23	1.09788e-21
Rv3088	tgs4	May be involved in synthesis of triacylglycerol	Putative triacylglycerol synthase (diacylglycerol acyltransferase) Tgs4	1.7454	3.74024e-20	3.93265e-19
Rv3089	fadD13	Function unknown	but involved in lipid degradation.	1.70148	9.1868e-63	2.96793e-61
Rv3192	Rv3192	Function unknown	Conserved hypothetical alanine and proline-rich protein	1.78981	5.1859e-07	1.86655e-06
Rv3250c	rubB	Involved in the hydrocarbon hydroxylating system to convert conversion of dodecane to lauric acid	which transfers electrons from NADH to rubredoxin reductase and then through rubredoxin to alkane 1 monooxygenase.	1.59056	9.25876e-110	4.88034e-108
Rv3251c	rubA	Involved in the hydrocarbon hydroxylating system	which transfers electrons from NADH to rubredoxin reductase and then through rubredoxin to alkane 1 monooxygenase.	1.99385	5.27945e-134	3.64646e-132
Rv3252c	alkB	Thought to be involved in fatty acid metabolism. Generates octanol and oxidized rubredoxin from octane and reduced rubredoxin. Also hydroxylates fatty acids in the omega-position [catalytic activity: octane + reduced rubredoxin + (O)2 = 1-octanol + oxidized rubredoxin + H(2)O].	Probable transmembrane alkane 1-monooxygenase AlkB (alkane 1-hydroxylase) (lauric acid omega-hydroxylase) (omega-hydroxylase) (fatty acid omega-hydroxylase) (alkane hydroxylase-rubredoxin)	2.1956	2.24425e-276	4.28117e-274
Rv3294c	Rv3294c	Function unknown	Conserved hypothetical protein	1.52544	6.24239e-08	2.56219e-07
Rv3406	Rv3406	Function unknown; involved in cellular metabolism.	Probable dioxygenase	2.59647	2.26444e-161	1.8513e-159
Rv3416	whiB3	Involved in transcriptional mechanism (growth phase-dependent).	Transcriptional regulatory protein WhiB-like WhiB3. Contains [4FE-4S] cluster.	2.83025	0	0
Rv3477	PE31	Function unknown	PE family protein PE31	-5.16103	0	0
Rv3478	PPE60	Function unknown	PE family protein PPE60	-3.49263	0	0
Rv3479	Rv3479	Unknown	Possible transmembrane protein	-2.58911	4.53836e-259	6.99257e-257
Rv3588c	canB	Catalyzes reversible dehydration of CO2 to form bicarbonate	Beta-carbonic anhydrase CanB	-1.68396	1.37354e-142	9.82574e-141
Rv3740c	Rv3740c	May be involved in synthesis of triacylglycerol	Possible triacylglycerol synthase (diacylglycerol acyltransferase)	2.71895	1.80094e-244	2.57663e-242
Rv3741c	Rv3741c	Function unknown; probably involved in cellular metabolism.	Possible oxidoreductase	4.36942	0	0
Rv3742c	Rv3742c	Function unknown; probably involved in cellular metabolism.	Possible oxidoreductase	5.02826	0	0
Rv3823c	mmpL8	Thought to be involved in the transport of lipids	it has been shown to be required in the production of a sulfated glycolipid	2.32138	0	0
Rv3824c	papA1	Involved in sulfolipid-1 (SL-1) biosynthesis	Conserved polyketide synthase associated protein PapA1	2.6591	0	0
Rv3825c	pks2	Function unknown; supposedly involved in lipid metabolism.	Polyketide synthase Pks2	2.64054	0	0
Rv3841	bfrB	Involved in iron storage; ferritin is an intracellular molecule that stores iron in a soluble	nontoxic	-1.61559	1.27464e-26	1.74871e-25
Rv3853	rraA	Binds to RNASE E and inhibits RNASE E endonucleolytic cleavages	Regulator of RNase E activity a RraA	-1.54922	8.05861e-122	4.89133e-120
Rv3854c	ethA	Activates the pro-drug ethionamide (ETH); induced ETH sensitivity when overexpressed in Mycobacterium tuberculosis.	Monooxygenase EthA	4.16865	0	0
Rv3855	ethR	Regulates negatively the production of ETHA. Induced ETH resistance when overexpressed in Mycobacterium tuberculosis.	Transcriptional regulatory repressor protein (TetR-family) EthR	3.80681	0	0

## Sheet: H2O2_vs_control_pMV
Gene	Name	Function	Product	log2FoldChange	pvalue	padj
Rv0053	rpsF	Binds together with S18 to 16S ribosomal RNA.	30S ribosomal protein S6 RpsF	-1.60141	1.25831e-87	2.63256e-86
Rv0094c	Rv0094c	Function unknown	Conserved hypothetical protein	3.71227	5.00082e-154	1.75292e-152
Rv0095c	Rv0095c	Function unknown	Conserved hypothetical protein	2.69134	7.46271e-78	1.38702e-76
Rv0116c	ldtA	Involved in peptidoglycan synthesis. Catalyzes the formation of 3->3 crosslinks between peptidoglycan subunits.	Probable L	1.51646	4.51172e-57	6.77775e-56
Rv0140	Rv0140	Function unknown	Conserved protein	3.03254	0	0
Rv0141c	Rv0141c	Unknown	Unknown protein	-1.50621	1.55899e-58	2.4053e-57
Rv0142	Rv0142	Function unknown	Conserved hypothetical protein	2.86097	1.61563e-256	1.13264e-254
Rv0181c	Rv0181c	Function unknown	Conserved hypothetical protein	1.67743	1.978e-111	5.06673e-110
Rv0182c	sigG	The sigma factor is an initiation factor that promotes attachment of the RNA polymerase to specific initiation sites and then is released.	Probable alternative RNA polymerase sigma factor SigG (RNA polymerase ECF type sigma factor)	1.83002	4.151e-219	2.33625e-217
Rv0184	Rv0184	Function unknown	Conserved hypothetical protein	1.60232	3.33069e-201	1.66368e-199
Rv0185	Rv0185	Function unknown; probably involved in a cellular metabolism.	Conserved hypothetical protein	1.81782	3.32681e-109	8.30871e-108
Rv0186A	mymT	Coordinates Cu(I) ions into a Cu(I)-thiolate core	protects cell from copper toxicity	3.68896	2.01759e-82	3.9521e-81
Rv0188	Rv0188	Unknown	Probable conserved transmembrane protein	2.62883	1.03928e-161	3.77542e-160
Rv0196	Rv0196	Possibly involved in transcriptional mechanism.	Possible transcriptional regulatory protein	1.90003	4.21862e-109	1.04706e-107
Rv0197	Rv0197	Function unknown; probably involved in cellular metabolism.	Possible oxidoreductase	2.31575	8.56749e-221	4.89081e-219
Rv0244c	fadE5	Function unknown	but involved in lipid degradation.	2.39668	2.06079e-163	7.62493e-162
Rv0251c	hsp	Thought to be involved in the initiation step of translation at high temperature. Bound to 30S ribosomal subunit. Possibly a molecular chaperone. Seems to be regulated positively by SIGE|Rv1221 and negatively by HSPR|Rv0353.	Heat shock protein Hsp (heat-stress-induced ribosome-binding protein A)	2.52324	1.17274e-42	1.32658e-41
Rv0271c	fadE6	Function unknown	but involved in lipid degradation.	1.63419	1.88984e-95	4.21889e-94
Rv0283	eccB3	Unknown	ESX conserved component EccB3. ESX-3 type VII secretion system protein. Possible membrane protein.	1.6726	4.18508e-237	2.61306e-235
Rv0284	eccC3	Unknown	ESX conserved component EccC3. ESX-3 type VII secretion system protein. Possible membrane protein.	1.58348	1.96842e-208	1.02153e-206
Rv0285	PE5	Function unknown	PE family protein PE5	1.61651	1.1244e-84	2.25784e-83
Rv0286	PPE4	Function unknown	PPE family protein PPE4	1.81811	2.00576e-123	5.56597e-122
Rv0287	esxG	Function unknown	ESAT-6 like protein EsxG (conserved protein TB9.8)	1.6854	3.37909e-171	1.33691e-169
Rv0288	esxH	Function unknown. May be involved in virulence.	Low molecular weight protein antigen 7 EsxH (10 kDa antigen) (CFP-7) (protein TB10.4)	1.74839	1.24727e-196	5.86365e-195
Rv0289	espG3	Function unknown	ESX-3 secretion-associated protein EspG3	1.93031	5.47321e-206	2.80397e-204
Rv0290	eccD3	Unknown	ESX conserved component EccD3. ESX-3 type VII secretion system protein. Probable transmembrane protein.	2.14644	9.47859e-197	4.5091e-195
Rv0291	mycP3	Thought to have proteolytic activity.	Probable membrane-anchored mycosin MycP3 (serine protease) (subtilisin-like protease) (subtilase-like) (mycosin-3)	2.05771	7.38626e-164	2.75846e-162
Rv0292	eccE3	Unknown	ESX conserved component EccE3. ESX-3 type VII secretion system protein. Probable transmembrane protein.	1.675	7.6044e-152	2.61958e-150
Rv0324	Rv0324	Possibly involved in transcriptional mechanism.	Possible transcriptional regulatory protein (possibly ArsR-family)	3.03969	3.01438e-174	1.21671e-172
Rv0325	Rv0325	Unknown	Hypothetical protein	2.39699	9.23358e-84	1.83569e-82
Rv0326	Rv0326	Unknown	Hypothetical protein	2.17686	2.42434e-63	3.90632e-62
Rv0331	Rv0331	Function unknown; probably involved in cellular metabolism.	Possible dehydrogenase/reductase	4.32977	0	0
Rv0336	Rv0336	Function unknown	Conserved 13E12 repeat family protein	1.55416	4.64754e-97	1.04924e-95
Rv0379	secE2	Thought to be involved in protein transport (export).	Possible protein transport protein SecE2	-1.51491	3.6909e-37	3.60608e-36
Rv0384c	clpB	Thought to be an ATPase subunit of an intracellular ATP-dependent protease. Seems to be regulated positively by sigh (Rv3223c product) and negatively by HSPR (Rv0353 product).	Probable endopeptidase ATP binding protein (chain B) ClpB (ClpB protein) (heat shock protein F84.1)	3.16952	7.22194e-51	9.88318e-50
Rv0410c	pknG	Involved in signal transduction (via phosphorylation). Thought to regulate amino-acid uptake and stationary-phase metabolism. Phosphorylates the peptide substrate myelin basic protein (MBP) at serine residues [catalytic activity: ATP + a protein = ADP + a phosphoprotein].	Serine/threonine-protein kinase PknG (protein kinase G) (STPK G)	1.72124	1.57567e-179	6.77032e-178
Rv0411c	glnH	Involved in active transport of glutamine across the membrane (import). Interacts with the glutamine-transport system.	Probable glutamine-binding lipoprotein GlnH (GLNBP)	1.84237	1.62498e-200	7.91879e-199
Rv0412c	Rv0412c	Unknown	Possible conserved membrane protein	2.25169	1.37016e-224	8.05172e-223
Rv0430	Rv0430	Function unknown	Conserved hypothetical protein	-1.5717	2.14691e-76	3.95349e-75
Rv0449c	Rv0449c	Function unknown	Conserved hypothetical protein	1.71561	3.41134e-129	9.95016e-128
Rv0450c	mmpL4	Unknown. Thought to be involved in fatty acid transport.	Probable conserved transmembrane transport protein MmpL4	1.8845	1.68285e-164	6.34405e-163
Rv0451c	mmpS4	Unknown	Probable conserved membrane protein MmpS4	1.72487	3.07374e-105	7.35489e-104
Rv0467	icl1	Involved in glyoxylate bypass (at the first step)	an alternative to the tricarboxylic acid cycle (in bacteria	2.39498	0	0
Rv0468	fadB2	Butyrate/butanol-producing pathway [catalytic activity: (S)-3-hydroxybutanoyl-CoA + NADP+ = 3-acetoacetyl-CoA + NADPH]	3-hydroxybutyryl-CoA dehydrogenase FadB2 (beta-hydroxybutyryl-CoA dehydrogenase) (BHBD)	1.81566	4.8272e-233	2.96761e-231
Rv0605	Rv0605	Prevents the cointegration of foreign DNA before integration into the chromosome.	Possible resolvase	2.2138	6.63822e-230	4.01914e-228
Rv0606	Rv0606	Thought to be required for the transposition of the insertion element IS_1536.	Possible transposase (fragment)	2.35195	0	0
Rv0607	Rv0607	Unknown	Hypothetical protein	2.42553	1.67459e-153	5.81884e-152
Rv0651	rplJ	Involved in translation mechanisms.	50S ribosomal protein L10 RplJ	-1.69004	4.97143e-109	1.22629e-107
Rv0652	rplL	Involved in translation mechanisms: seems to be the binding site for several of the factors involved in protein synthesis and appears to be essential for accurate translation.	50S ribosomal protein L7/L12 RplL (SA1)	-1.63856	5.40387e-71	9.5548e-70
Rv0829	Rv0829	Required for the transposition of the insertion element IS1605'.	Possible transposase (fragment)	2.37376	5.66333e-37	5.50624e-36
Rv0839	Rv0839	Function unknown	Conserved hypothetical protein	2.93141	5.19092e-244	3.29253e-242
Rv0847	lpqS	Unknown	Probable lipoprotein LpqS	2.34572	1.1288e-85	2.28969e-84
Rv0872c	PE_PGRS15	Function unknown	PE-PGRS family protein PE_PGRS15	1.95066	9.3478e-131	2.7876e-129
Rv0885	Rv0885	Function unknown	Conserved hypothetical protein	1.90285	7.61052e-201	3.75453e-199
Rv0886	fprB	Serves as the first electron transfer protein in all the P450 systems [catalytic activity: reduced adrenodoxin + NADP+ = oxidized adrenodoxin + NADPH].	Probable NADPH:adrenodoxin oxidoreductase FprB (adrenodoxin reductase) (AR) (ferredoxin-NADP(+) reductase)	2.17264	6.12159e-251	4.21756e-249
Rv0967	csoR	Involved in transcriptional mechanism; repression of the CSO operon.	Copper-sensitive operon repressor CsoR	2.55959	6.60355e-118	1.77099e-116
Rv0968	Rv0968	Function unknown	Conserved protein	2.45763	7.40269e-30	5.95194e-29
Rv0969	ctpV	Metal cation-transporting ATPase; possibly catalyzes the transport of an undetermined metal cation with the hydrolysis of ATP [catalytic activity: ATP + H(2)O + undetermined metal cation(in) = ADP + phosphate + undetermined metal cation(out)].	Probable metal cation transporter P-type ATPase CtpV	2.68944	2.54235e-44	2.99682e-43
Rv0978c	PE_PGRS17	Function unknown	PE-PGRS family protein PE_PGRS17	2.30555	4.14082e-18	2.13506e-17
Rv1049	Rv1049	Involved in transcriptional mechanism	Probable transcriptional repressor protein	2.51273	1.89849e-129	5.57823e-128
Rv1050	Rv1050	Function unknown; probably involved in cellular metabolism	Probable oxidoreductase	4.42939	4.47685e-114	1.15416e-112
Rv1076	lipU	Hydrolyses lipids	Possible lipase LipU	1.81123	6.0414e-120	1.65352e-118
Rv1128c	Rv1128c	Unknown	Conserved hypothetical protein	2.12376	4.64885e-108	1.13273e-106
Rv1129c	Rv1129c	Involved in transcriptional mechanism	Probable transcriptional regulator protein	-1.60921	1.36819e-66	2.36679e-65
Rv1148c	Rv1148c	Unknown	Conserved hypothetical protein	3.11129	0	0
Rv1221	sigE	The sigma factor is an initiation factor that promotes attachment of the RNA polymerase to specific initiation sites and then is released. Seems to be regulated by sigh (Rv3223c product). Seems to regulate the heat-shock response.	Alternative RNA polymerase sigma factor SigE	1.89278	8.62498e-132	2.59138e-130
Rv1222	rseA	Regulates negatively SIGE|Rv1221	Anti-sigma factor RseA	1.60614	8.23655e-110	2.08312e-108
Rv1243c	PE_PGRS23	Function unknown	PE-PGRS family protein PE_PGRS23	1.77084	4.01015e-40	4.22812e-39
Rv1277	Rv1277	Function unknown	Conserved hypothetical protein	2.19896	5.49308e-226	3.27617e-224
Rv1278	Rv1278	Unknown	Hypothetical protein	2.0286	7.30721e-210	3.84205e-208
Rv1285	cysD	Involved in sulfate activation pathway. First step in the sulfate activation pathway. This reaction occurs early in the reductive branch of the cysteine biosynthetic pathway [catalytic activity:ATP + sulfate = diphosphate + adenylylsulfate]	Probable sulfate adenylyltransferase subunit 2 CysD	3.16943	0	0
Rv1286	cysN	ATP sulfurylase may be the GTPase	regulating ATP sulfurylase activity [catalytic activity 1: ATP + sulfate = diphosphate + adenylylsulfate] and APS kinase catalyzes the synthesis of activated sulfate [catalytic activity 2: ATP + adenylylsulfate = ADP + 3'- phosphoadenylylsulfate]. First and second steps in the sulfate activation pathway. These reactions occurs early in the reductive branch of the cysteine biosynthetic pathway.	2.98109	8.46189e-300	7.04452e-298
Rv1316c	ogt	Repair of alkylated guanine in DNA by stoichiometrically transferring the alkyl group at the O-6 position to a cysteine residue in the enzyme. This is a suicide reaction: the enzyme is irreversibly inactivated [catalytic activity: DNA (containing 6-O-methylguanine) + [protein]-L-cysteine = DNA (without 6-O-methylguanine) + protein S-methyl-L-cysteine.]	Methylated-DNA--protein-cysteine methyltransferase Ogt (6-O-methylguanine-DNA methyltransferase) (O-6-methylguanine-DNA-alkyltransferase)	2.87518	1.99595e-280	1.53381e-278
Rv1317c	alkA	Involved in the adaptive response to alkylation damage in DNA caused by alkylating agents. Repairs the SP diastereomer of DNA methylphosphotriester lesions by a direct and irreversible transfer of the methyl group to one of its own cysteine residues. The methylated ALKA protein acts as a positive regulator of its own synthesis	as well as that of other proteins.	3.22016	0	0
Rv1335	cysO	Probably involved in cysteine biosynthesis	as sulfur donor in thiocarboxylated form.	1.57572	8.63671e-124	2.43044e-122
Rv1336	cysM	Involved in cysteine biosynthesis [catalytic activity: O-phospho-L-serine + H(2)S = L-cysteine + phosphate]	Cysteine synthase B CysM (CSASE B) (O-phosphoserine sulfhydrylase B) (O-phosphoserine (thiol)-lyase B)	1.57359	3.26718e-168	1.26754e-166
Rv1342c	Rv1342c	Unknown	Conserved membrane protein	1.84719	1.57465e-177	6.48693e-176
Rv1343c	lprD	Unknown	Probable conserved lipoprotein LprD	1.89816	7.36688e-139	2.33635e-137
Rv1344	mbtL	Thought to be involved in the biogenesis of the hydroxyphenyloxazoline-containing siderophore mycobactins	Acyl carrier protein (ACP) MbtL	2.32423	6.55349e-222	3.79532e-220
Rv1345	mbtM	Thought to be involved in the biogenesis of the hydroxyphenyloxazoline-containing siderophore mycobactins	Probable fatty acyl-AMP ligase MbtM	2.45031	0	0
Rv1346	mbtN	Thought to be involved in the biogenesis of the hydroxyphenyloxazoline-containing siderophore mycobactins	Acyl-CoA dehydrogenase MbtN	2.60987	0	0
Rv1347c	mbtK	Involved in the biogenesis of the hydroxyphenyloxazoline-containing siderophore mycobactins	Lysine N-acetyltransferase MbtK	2.97453	1.92273e-179	8.17363e-178
Rv1348	irtA	Involved in iron homeostasis. Responsible for energy coupling to the transport system and for the translocation of the substrate across the membrane.	Iron-regulated transporter IrtA	2.74649	0	0
Rv1349	irtB	Involved in iron homeostasis. Responsible for energy coupling to the transport system and for the translocation of the substrate across the membrane.	Iron-regulated transporter IrtB	2.88611	0	0
Rv1406	fmt	Modify the free amino group of the aminoacyl moiety of methionyl-tRNA(fMet). The formyl group appears to play a dual role in the initiator identity of N-formylmethionyl-tRNA by:(I) promoting its recognition by IF2 and (II) impairing its binding to EFTU-GTP. [catalytic activity: 10-formyltetrahydrofolate + L-methionyl-tRNA + H(2)O = tetrahydrofolate + N-formylmethionyl-tRNA]	Probable methionyl-tRNA formyltransferase Fmt	1.76427	1.32646e-139	4.27464e-138
Rv1460	Rv1460	Involved in transcriptional mechanism	Probable transcriptional regulatory protein	2.8415	0	0
Rv1461	Rv1461	Function unknown	Conserved protein	2.89314	0	0
Rv1462	Rv1462	Function unknown	Conserved hypothetical protein	3.18189	0	0
Rv1463	Rv1463	Thought to be involved in active transport across the membrane. Responsible for energy coupling to the transport system.	Probable conserved ATP-binding protein ABC transporter	2.89247	6.20373e-246	4.06395e-244
Rv1464	csd	Catalyzes the removal of elemental sulfur and selenium atoms from L-cysteine	L-cystine	3.00615	0	0
Rv1465	Rv1465	Function unknown; probably involved in cellular metabolism.	Possible nitrogen fixation related protein	2.76244	0	0
Rv1466	Rv1466	Function unknown	Conserved protein	2.77592	0	0
Rv1519	Rv1519	Function unknown	Conserved hypothetical protein	2.79741	5.51212e-72	9.83323e-71
Rv1528c	papA4	Function unknown; thought to be involved in lipid metabolism.	Probable conserved polyketide synthase associated protein PapA4	2.40969	1.97518e-58	3.03569e-57
Rv1542c	glbN	Oxygen transport	Hemoglobin GlbN	1.92801	1.61518e-19	8.92708e-19
Rv1587c	Rv1587c	Unknown	Partial REP13E12 repeat protein	2.33436	9.40062e-104	2.22277e-102
Rv1588c	Rv1588c	Unknown	Partial REP13E12 repeat protein	3.10188	1.95143e-202	9.8708e-201
Rv1672c	Rv1672c	Thought to be involved in transport across the membrane. Responsible for the translocation of undetermined substrate across the membrane.	Probable conserved integral membrane transport protein	1.79922	3.00365e-61	4.80104e-60
Rv1673c	Rv1673c	Function unknown	Conserved hypothetical protein	4.47793	5.3989e-282	4.2302e-280
Rv1674c	Rv1674c	Involved in transcriptional mechanism.	Probable transcriptional regulatory protein	4.25158	8.76208e-169	3.43267e-167
Rv1702c	Rv1702c	Unknown	Conserved hypothetical protein	2.28322	1.71204e-110	4.35751e-109
Rv1726	Rv1726	Function unknown; probably involved in cellular metabolism	Probable oxidoreductase	1.73511	1.81886e-13	7.18199e-13
Rv1765c	Rv1765c	Function unknown	Conserved hypothetical protein	2.74911	1.60537e-263	1.14554e-261
Rv1801	PPE29	Function unknown	PPE family protein PPE29	2.02861	8.82964e-76	1.61111e-74
Rv1806	PE20	Function unknown	PE family protein PE20	4.80811	2.81016e-64	4.60222e-63
Rv1807	PPE31	Function unknown	PPE family protein PPE31	5.08768	8.02425e-141	2.67207e-139
Rv1833c	Rv1833c	May act on a wide range of 1-haloalkanes	haloalcohols	3.015	2.23554e-290	1.78664e-288
Rv1894c	Rv1894c	Function unknown	Conserved hypothetical protein	2.23839	1.88599e-140	6.22844e-139
Rv1907c	Rv1907c	Unknown	Hypothetical protein	4.17053	0	0
Rv1908c	katG	Multifunctional enzyme	exhibiting both a catalase	4.63942	0	0
Rv1909c	furA	Acts as a global negative controlling element	employing FE(2+) as a cofactor to bind the operator of the repressed genes. Seems to regulate transcription of KATG|Rv1908c gene.	4.64265	2.37259e-159	8.46504e-158
Rv1936	Rv1936	Function unknown; probably involved in cellular metabolism	Possible monooxygenase	1.91595	1.25501e-66	2.18045e-65
Rv1937	Rv1937	Function unknown; may be involved in electron transfer.	Possible oxygenase	1.54044	6.14786e-57	9.20107e-56
Rv1945	Rv1945	Unknown	Conserved hypothetical protein	3.46094	0	0
Rv1964	yrbE3A	Unknown	Conserved hypothetical integral membrane protein YrbE3A	1.73246	1.03418e-38	1.06236e-37
Rv1965	yrbE3B	Unknown	Conserved hypothetical integral membrane protein YrbE3B	1.56975	2.22813e-20	1.28479e-19
Rv1967	mce3B	Unknown	but thought to be involved in host cell invasion.	1.71501	4.27899e-22	2.63871e-21
Rv1968	mce3C	Unknown	but thought to be involved in host cell invasion.	1.73235	1.05668e-16	5.0812e-16
Rv1992c	ctpG	Metal cation-transporting ATPase; possibly catalyzes the transport of an undetermined metal cation with the hydrolysis of ATP [catalytic activity: ATP + H(2)O + undetermined metal cation(in) = ADP + phosphate + undetermined metal cation(out)].	Probable metal cation transporter P-type ATPase G CtpG	1.99971	9.70452e-87	1.99893e-85
Rv1993c	Rv1993c	Function unknown	Conserved protein	1.97529	1.44988e-19	8.03569e-19
Rv1994c	cmtR	Represses transcription from the CMT operator-promoter. Repression is alleviated by CD(II).	Metal sensor transcriptional regulator CmtR (ArsR-SmtB family)	1.57835	1.2569e-31	1.05962e-30
Rv2015c	Rv2015c	Unknown	Conserved hypothetical protein	2.81393	0	0
Rv2033c	Rv2033c	Unknown	Conserved hypothetical protein	-1.62907	8.39123e-49	1.0958e-47
Rv2100	Rv2100	Unknown	Conserved hypothetical protein	2.37817	6.79784e-144	2.30205e-142
Rv2122c	hisE	Involved in histidine biosynthesis.	Phosphoribosyl-AMP pyrophosphatase HisE	1.7115	1.94695e-35	1.83491e-34
Rv2123	PPE37	Function unknown	PPE family protein PPE37	7.09498	0	0
Rv2159c	Rv2159c	Unknown	Conserved protein	1.71067	3.18544e-71	5.65735e-70
Rv2191	Rv2191	Unknown	Conserved hypothetical protein	2.86282	0	0
Rv2246	kasB	Involved in fatty acid biosynthesis (mycolic acids synthesis); involved in meromycolate extension. Catalyzes the condensation reaction of fatty acid synthesis by the addition to an acyl acceptor of two carbons from malonyl-ACP [catalytic activity: acyl-[acyl-carrier protein] + malonyl-[acyl-carrier protein] = 3-oxoacyl-[acyl-carrier protein] + [acyl-carrier protein] + CO(2)].	3-oxoacyl-[acyl-carrier protein] synthase 2 KasB (beta-ketoacyl-ACP synthase) (KAS I)	1.50212	3.84966e-137	1.17429e-135
Rv2377c	mbtH	Thought to be involved in the biogenesis of the hydroxyphenyloxazoline-containing siderophore mycobactins.	Putative conserved protein MbtH	3.55471	0	0
Rv2378c	mbtG	Involved in the biogenesis of the hydroxyphenyloxazoline-containing siderophore mycobactins. This hydroxylase is possibly required for N-hydroxylation of the two lysine residues at some stage during mycobactin assembly [catalytic activity: L-lysine + O(2) = N6-hydroxy-L-lysine + H(2)O. No information can be found if this enzyme is NADPH dependent or independent].	Lysine-N-oxygenase MbtG (L-lysine 6-monooxygenase) (lysine N6-hydroxylase)	3.57514	0	0
Rv2379c	mbtF	Involved in the biogenesis of the hydroxyphenyloxazoline-containing siderophore mycobactins. Probably activates the two lysine residues that are incorporated into mycobactin (lysine ligation).	Peptide synthetase MbtF (peptide synthase)	3.77655	0	0
Rv2380c	mbtE	Involved in the biogenesis of the hydroxyphenyloxazoline-containing siderophore mycobactins. Probably activates the two lysine residues that are incorporated into mycobactin (lysine ligation).	Peptide synthetase MbtE (peptide synthase)	4.22901	0	0
Rv2381c	mbtD	Involved in the biogenesis of the hydroxyphenyloxazoline-containing siderophore mycobactins.	Polyketide synthetase MbtD (polyketide synthase)	4.43342	0	0
Rv2382c	mbtC	Involved in the biogenesis of the hydroxyphenyloxazoline-containing siderophore mycobactins.	Polyketide synthetase MbtC (polyketide synthase)	4.52151	0	0
Rv2383c	mbtB	Involved in the biogenesis of the hydroxyphenyloxazoline-containing siderophore mycobactins. This peptide synthase forms amide bound between the carboxylic acid of salicylate and the alpha-amino group of serine (serine/threonine ligation).	Phenyloxazoline synthase MbtB (phenyloxazoline synthetase)	4.8425	0	0
Rv2384	mbtA	Involved in the biogenesis of the hydroxyphenyloxazoline-containing siderophore mycobactins (initiation step of mycobactin chain growth). Activates the mycobactin ArCP in two half-reactions: activates salicylic acid as acyladenylate (adenylation step) + transfers activated salicylate to the MBTA ArCP as a thioester (arylation step).	Bifunctional enzyme MbtA: salicyl-AMP ligase (SAL-AMP ligase) + salicyl-S-ArCP synthetase	3.40284	0	0
Rv2385	mbtJ	Involved in the biogenesis of the hydroxyphenyloxazoline-containing siderophore mycobactins. Possibly required for N-hydroxylation of the two lysine residues at some stage during mycobactin assembly.	Putative acetyl hydrolase MbtJ	2.26918	2.41708e-59	3.75823e-58
Rv2386c	mbtI	Involved in the biogenesis of the hydroxyphenyloxazoline-containing siderophore mycobactins. Possibly plays a role in the conversion of chorismate to salicilate (the starter unit for mycobactin siderophore construction).	Isochorismate synthase MbtI	4.74988	0	0
Rv2450c	rpfE	Thought to promote the resuscitation and growth of dormant	nongrowing cells. Could also stimulate the growth of several other high G+C gram+ organisms	-1.80488	7.69045e-176	3.13582e-174
Rv2465c	rpiB	Interconverts ribose-5-phosphate and ribulose-5-phosphate	Ribose-5-phosphate isomerase	2.25668	1.06371e-184	4.77593e-183
Rv2466c	Rv2466c	Function unknown. Seems regulated by sigh (Rv3223c product).	Conserved protein	3.01256	0	0
Rv2497c	bkdA	Involved in energy metabolism. The branched-chain alpha-keto acid dehydrogenase complex catalyzes the overall conversion of branched chain alpha-keto acids to acyl-CoA and CO2. It contains multiple copies of three enzymatic components: branched-chain alpha-keto acid decarboxylase (E1)	lipoamide acyltransferase (E2) and lipoamide dehydrogenase (E3).	1.7355	1.53645e-132	4.65124e-131
Rv2557	Rv2557	Function unknown; thought to be involved in the persistence in the host.	Conserved protein	2.12115	5.2225e-96	1.17242e-94
Rv2558	Rv2558	Function unknown; thought to be involved in the persistence in the host.	Conserved protein	2.31061	1.39421e-123	3.89599e-122
Rv2617c	Rv2617c	Unknown	Probable transmembrane protein	3.99366	0	0
Rv2659c	Rv2659c	Sequence integration. Integrase is necessary for integration of a phage into the host genome by site-specific recombination. In conjunction with excisionase	integrase is also necessary for excision of the prophage from the host genome.	2.43804	6.90535e-139	2.2075e-137
Rv2662	Rv2662	Unknown	Hypothetical protein	1.76495	3.25334e-11	1.11114e-10
Rv2719c	Rv2719c	Unknown	Possible conserved membrane protein	1.9099	4.51675e-103	1.05549e-101
Rv2735c	Rv2735c	Unknown	Conserved hypothetical protein	1.91754	7.711e-101	1.79146e-99
Rv2736c	recX	May play a regulatory role possibly by interacting with RECA	the product of the upstream ORF.	2.07926	6.17911e-168	2.3742e-166
Rv2737c	recA	Involved in regulation of nucleotide excision repair	in genetic recombination	2.23952	0	0
Rv2780	ald	May play a role in cell wall synthesis as L-alanine is an important constituent of the peptidoglycan layer [catalytic activity: L-alanine + H(2)O + NAD(+) = pyruvate + NH(3) + NADH].	Secreted L-alanine dehydrogenase Ald (40 kDa antigen) (TB43)	2.27849	1.07061e-141	3.59508e-140
Rv2789c	fadE21	Function unknown	but involved in lipid degradation.	1.62311	9.02656e-185	4.09888e-183
Rv2790c	ltp1	Possibly catalyzes the transfer of a great variety of lipids between membranes.	Probable lipid-transfer protein Ltp1	1.69256	7.81968e-219	4.28047e-217
Rv2885c	Rv2885c	Required for the transposition of the insertion element IS1539.	Probable transposase	2.94744	0	0
Rv2886c	Rv2886c	Prevents the cointegration of foreign DNA before integration into the chromosome.	Probable resolvase	3.36707	0	0
Rv2960c	Rv2960c	Unknown	Hypothetical protein	-1.56129	1.72204e-42	1.93839e-41
Rv2963	Rv2963	Unknown	Probable integral membrane protein	2.09715	6.33419e-63	1.01652e-61
Rv2976c	ung	Involved in base excision repair.excises uracil residues from the DNA which can arise as a result of misincorporation of dUMP residues by DNA polymerase or due to deamination of cytosine.	Probable uracil-DNA glycosylase Ung (UDG)	1.7089	1.46892e-99	3.37346e-98
Rv2977c	thiL	Involved in thiamine biosynthesis [catalytic activity: ATP + thiamine phosphate = ADP + thiamine diphosphate].	Probable thiamine-monophosphate kinase ThiL (thiamine-phosphate kinase)	2.47272	7.10449e-268	5.16174e-266
Rv2978c	Rv2978c	Required for the transposition of the insertion element IS1538.	Probable transposase	2.86823	0	0
Rv2979c	Rv2979c	Prevents the cointegration of foreign DNA before integration into the chromosome.	Probable resolvase	2.64488	0	0
Rv2987c	leuD	Involved in leucine biosynthesis (at the second step) [catalytic activity: 3-isopropylmalate = 2-isopropylmaleate + H(2)O (also catalyses 2-isopropylmaleate + H(2)O = 3-hydroxy-4-methyl-3-carboxypentanone)].	Probable 3-isopropylmalate dehydratase (small subunit) LeuD (isopropylmalate isomerase) (alpha-IPM isomerase) (IPMI)	1.80645	2.25228e-173	9.00012e-172
Rv2988c	leuC	Involved in leucine biosynthesis (at the second step) [catalytic activity: 3-isopropylmalate = 2-isopropylmaleate + H(2)O (also catalyses 2-isopropylmaleate + H(2)O = 3-hydroxy-4-methyl-3-carboxypentanone)].	Probable 3-isopropylmalate dehydratase (large subunit) LeuC (isopropylmalate isomerase) (alpha-IPM isomerase) (IPMI)	1.59644	7.43511e-195	3.45473e-193
Rv2989	Rv2989	Involved in transcriptional mechanism.	Probable transcriptional regulatory protein	1.60098	5.01402e-155	1.7731e-153
Rv3048c	nrdF2	Involved in the DNA replication pathway. Catalyzes the biosynthesis of deoxyribonucleotides from the corresponding ribonucleotides	precursors that are necessary for DNA synthesis [catalytic activity: 2'-deoxyribonucleoside diphosphate + oxidized thioredoxin + H(2)O = ribonucleoside diphosphate + reduced thioredoxin].	1.74956	7.13608e-94	1.55824e-92
Rv3054c	Rv3054c	Function unknown	Conserved hypothetical protein	3.40355	1.81814e-245	1.17182e-243
Rv3074	Rv3074	Function unknown	Conserved hypothetical protein	1.65361	4.45927e-144	1.52301e-142
Rv3087	Rv3087	May be involved in synthesis of triacylglycerol	Possible triacylglycerol synthase (diacylglycerol acyltransferase)	1.77955	2.20171e-74	3.98101e-73
Rv3088	tgs4	May be involved in synthesis of triacylglycerol	Putative triacylglycerol synthase (diacylglycerol acyltransferase) Tgs4	1.70485	5.19226e-61	8.26624e-60
Rv3139	fadE24	Function unknown	but involved in lipid degradation.	1.93291	7.04446e-184	3.09337e-182
Rv3140	fadE23	Function unknown	but involved in lipid degradation.	1.9629	3.43815e-188	1.57918e-186
Rv3176c	mesT	Biotransformation enzyme that acts on a variety of epoxides and arene oxides. Catalyzes the hydrolysis of arene and epoxides to less reactive and more water soluble dihydrodiols by the trans addition of water [catalytic activity: an epoxide + H(2)O = a glycol].	Probable epoxide hydrolase MesT (epoxide hydratase) (arene-oxide hydratase)	1.73773	8.87273e-23	5.64577e-22
Rv3190A	Rv3190A	Unknown	Conserved protein	2.08976	1.10332e-214	5.9579e-213
Rv3201c	Rv3201c	Has both ATPase and helicase activities	Probable ATP-dependent DNA helicase	3.03593	0	0
Rv3202c	Rv3202c	Has both ATPase and helicase activities	Possible ATP-dependent DNA helicase	3.17028	0	0
Rv3205c	Rv3205c	Function unknown	Conserved protein	1.70271	8.12879e-127	2.32019e-125
Rv3206c	moeB1	Possibly involved in molybdopterin metabolism (synthesis)	Probable molybdenum cofactor biosynthesis protein MoeB1 (MPT-synthase sulfurylase) (molybdopterin synthase sulphurylase)	3.19146	0	0
Rv3221A	rshA	Binds sigma factor sigh and inhibits it. Probably involved in survival following heat shock and oxidative stress.	Anti-sigma factor RshA	1.84752	1.05941e-213	5.64455e-212
Rv3222c	Rv3222c	Function unknown	Conserved hypothetical protein	1.91338	8.18977e-178	3.40899e-176
Rv3223c	sigH	Alternative sigma factor that plays a role in the oxidative-stress response (regulation of thioredoxin recycling). The sigma factor is an initiation factor that promotes attachment of the RNA polymerase to specific initiation sites and then is released. This sigma factor is involved in heat shock and oxidative stress response; it is believed to control protein processing in the extracytoplasmic c…	TRXC	1.87552	5.43812e-197	2.61816e-195
Rv3226c	Rv3226c	Function unknown	Conserved hypothetical protein	1.83577	1.96161e-140	6.42509e-139
Rv3263	Rv3263	Causes DNA methylation.	Probable DNA methylase (modification methylase) (methyltransferase)	1.61908	1.44436e-80	2.73539e-79
Rv3270	ctpC	Metal cation-transporting ATPase; possibly catalyzes the transport of undetermined metal cation with the hydrolyse of ATP [catalytic activity: ATP + H(2)O + undetermined metal cation(in) = ADP + phosphate + undetermined metal cation(out)].	Probable metal cation-transporting P-type ATPase C CtpC	1.97841	2.28395e-128	6.56594e-127
Rv3288c	usfY	Function unknown	Putative protein UsfY	1.50504	2.20786e-66	3.78653e-65
Rv3289c	Rv3289c	Unknown	Possible transmembrane protein	3.08095	3.29324e-250	2.1933e-248
Rv3290c	lat	Possibly involved in L-alpha-aminoadipic acid (L-AAA) biosynthesis. Catalyzes the transfer of the terminal amino group of L-lysine or L-ornithine to alpha-ketoglutarate [catalytic activity: L-lysine + 2-oxoglutarate = 2-aminoadipate 6-semialdehyde + L-glutamate].	Probable L-lysine-epsilon aminotransferase Lat (L-lysine aminotransferase) (lysine 6-aminotransferase)	2.98513	0	0
Rv3296	lhr	Has both ATPase and helicase activities.	Probable ATP-dependent helicase Lhr (large helicase-related protein)	2.18157	2.92941e-274	2.20867e-272
Rv3297	nei	Involved in damage reversal. DNA N-glycosylase with an AP lyase activity. Required for the repair of oxidative DNA damage (oxidized pyrimidines).	Probable endonuclease VIII Nei	2.21644	3.00317e-140	9.75665e-139
Rv3334	Rv3334	Involved in a transcriptional mechanism.	Probable transcriptional regulatory protein (probably MerR-family)	1.63216	8.82051e-44	1.02462e-42
Rv3370c	dnaE2	DNA polymerase III is a complex	multichain enzyme responsible for most of the replicative synthesis in bacteria. The alpha chain is the DNA polymerase. [catalytic activity: N deoxynucleoside triphosphate = N pyrophosphate + DNA(N)].	2.31083	7.15045e-219	3.9685e-217
Rv3371	Rv3371	May be involved in synthesis of triacylglycerol	Possible triacylglycerol synthase (diacylglycerol acyltransferase)	1.50817	1.13508e-87	2.38726e-86
Rv3402c	Rv3402c	Function unknown; thought to be involved in cell process.	Conserved hypothetical protein	4.15859	0	0
Rv3403c	Rv3403c	Unknown	Hypothetical protein	1.8203	1.471e-118	3.97171e-117
Rv3463	Rv3463	Function unknown	Conserved protein	2.06641	8.67174e-270	6.41709e-268
Rv3466	Rv3466	Unknown	Conserved hypothetical protein	2.33931	1.22468e-138	3.85339e-137
Rv3467	Rv3467	Unknown	Conserved hypothetical protein	3.68213	4.04912e-184	1.79781e-182
Rv3517	Rv3517	Function unknown	Conserved hypothetical protein	2.04569	9.72275e-122	2.67946e-120
Rv3530c	Rv3530c	Function unknown; probably involved in cellular metabolism.	Possible oxidoreductase	1.50965	6.43753e-33	5.60444e-32
Rv3534c	hsaF	Supposed involvement in one	or several	1.53486	2.1447e-91	4.65773e-90
Rv3555c	Rv3555c	Function unknown	Conserved protein	1.78502	4.05372e-95	8.94953e-94
Rv3585	radA	Involved in genetic recombination. May play a role in the repair of endogenous alkylation damage.	DNA repair protein RadA (DNA repair protein SMS)	1.93245	4.41071e-297	3.59698e-295
Rv3586	Rv3586	Function unknown	Conserved hypothetical protein	2.23091	1.3311e-250	9.01536e-249
Rv3705c	Rv3705c	Function unknown	Conserved protein	1.57315	5.4066e-88	1.14311e-86
Rv3776	Rv3776	Function unknown	Conserved hypothetical protein	2.04548	2.58987e-160	9.32352e-159
Rv3827c	Rv3827c	Required for the transposition of the insertion sequence IS1537.	Possible transposase	1.7529	7.3175e-162	2.68264e-160
Rv3828c	Rv3828c	Prevents the cointegration of foreign DNA before integration into the chromosome.	Possible resolvase	1.84677	1.90868e-114	4.98504e-113
Rv3839	Rv3839	Function unknown	Conserved hypothetical protein	6.24835	0	0
Rv3840	Rv3840	Supposedly involved in transcriptional mechanism.	Possible transcriptional regulatory protein	4.68735	0	0
Rv3841	bfrB	Involved in iron storage; ferritin is an intracellular molecule that stores iron in a soluble	nontoxic	-4.43383	0	0
Rv3854c	ethA	Activates the pro-drug ethionamide (ETH); induced ETH sensitivity when overexpressed in Mycobacterium tuberculosis.	Monooxygenase EthA	2.74628	5.99589e-178	2.52206e-176

## Sheet: NO_vs_control_pMV
Gene	Name	Function	Product	log2FoldChange	pvalue	padj
Rv0079	Rv0079	Unknown	Unknown protein	5.7975	0	0
Rv0080	Rv0080	Function unknown	Conserved hypothetical protein	6.23883	0	0
Rv0081	Rv0081	Involved in transcriptional mechanism.	Probable transcriptional regulatory protein	4.99166	0	0
Rv0082	Rv0082	Function unknown; probably involved in cellular metabolism.	Probable oxidoreductase	4.23565	0	0
Rv0083	Rv0083	Function unknown; probably involved in cellular metabolism.	Probable oxidoreductase	2.9036	0	0
Rv0084	hycD	Involved in hydrogen metabolism; FHL pathway.	Possible formate hydrogenlyase HycD (FHL)	1.85114	1.45928e-134	9.35155e-133
Rv0085	hycP	Involved in hydrogen metabolism.	Possible hydrogenase HycP	3.07244	1.31686e-233	1.03333e-231
Rv0086	hycQ	Possibly involved in hydrogen metabolism.	Possible hydrogenase HycQ	2.49446	1.8284e-235	1.46462e-233
Rv0087	hycE	Involved in hydrogen metabolism; FHL pathway.	Possible formate hydrogenase HycE (FHL)	2.61582	3.40299e-203	2.56559e-201
Rv0096	PPE1	Function unknown	PPE family protein PPE1	-2.55955	4.83543e-68	2.47896e-66
Rv0097	Rv0097	Function unknown; probably involved in cellular metabolism.	Possible oxidoreductase	-1.9765	8.30742e-61	4.09513e-59
Rv0098	fcoT	Involved in fatty acid metabolism	Probable fatty acyl CoA thioesterase type III FcoT	-1.88018	2.53868e-48	1.09677e-46
Rv0099	fadD10	Function unknown	but involvement in lipid degradation.	-1.87593	9.22455e-127	5.81449e-125
Rv0100	Rv0100	Function unknown	Conserved hypothetical protein	-1.82138	3.22018e-37	1.2021e-35
Rv0186A	mymT	Coordinates Cu(I) ions into a Cu(I)-thiolate core	protects cell from copper toxicity	5.12474	2.14007e-31	7.15526e-30
Rv0190	Rv0190	Function unknown	Conserved protein	2.2512	9.15214e-87	5.175e-85
Rv0569	Rv0569	Function unknown	Conserved protein	5.04825	0	0
Rv0570	nrdZ	Involved in the DNA replication pathway (at the first reaction). Provides the precursors necessary for DNA synthesis [catalytic activity: 2'-deoxyribonucleoside diphosphate + oxidized thioredoxin + H2O = ribonucleoside diphosphate + reduced thioredoxin].	Probable ribonucleoside-diphosphate reductase (large subunit) NrdZ (ribonucleotide reductase)	5.51173	0	0
Rv0571c	Rv0571c	Function unknown	Conserved protein	3.2183	0	0
Rv0572c	Rv0572c	Unknown	Hypothetical protein	3.69103	0	0
Rv0573c	pncB2	Involved in NAD salvage. Phosphoribosylation of nicotinic acid. [catalytic activity: nicotinate + 5-phosphoribosyl 1-pyrophosphate = nicotinate mononucleotide + diphosphate]	Nicotinic acid phosphoribosyltransferase PncB2	2.99772	1.61788e-182	1.17373e-180
Rv0574c	Rv0574c	Function unknown	Conserved hypothetical protein	4.00707	0	0
Rv0846c	Rv0846c	May have multicopper oxidase activity.	Probable oxidase	3.59474	9.36543e-25	2.60943e-23
Rv0847	lpqS	Unknown	Probable lipoprotein LpqS	5.59303	1.05728e-51	4.78264e-50
Rv0848	cysK2	Thought to be involved in cysteine biosynthesis [catalytic activity: O3-acetyl-L-serine + H(2)S = L-cysteine + acetate].	Possible cysteine synthase a CysK2 (O-acetylserine sulfhydrylase) (O-acetylserine (thiol)-lyase) (CSASE)	5.08426	1.36287e-43	5.45858e-42
Rv0849	Rv0849	Thought to be involved in transport of undetermined substrate (possibly drug) across the membrane. Responsible for the translocation of the substrate across the membrane.	Probable conserved integral membrane transport protein	5.27606	9.15659e-62	4.57235e-60
Rv0850	Rv0850	Required for the transposition of an insertion element.	Putative transposase (fragment)	5.24986	5.84443e-46	2.39062e-44
Rv0967	csoR	Involved in transcriptional mechanism; repression of the CSO operon.	Copper-sensitive operon repressor CsoR	2.31213	3.10274e-13	5.09831e-12
Rv0968	Rv0968	Function unknown	Conserved protein	1.5346	3.77355e-29	1.17962e-27
Rv0969	ctpV	Metal cation-transporting ATPase; possibly catalyzes the transport of an undetermined metal cation with the hydrolysis of ATP [catalytic activity: ATP + H(2)O + undetermined metal cation(in) = ADP + phosphate + undetermined metal cation(out)].	Probable metal cation transporter P-type ATPase CtpV	1.60104	2.49218e-12	3.95968e-11
Rv1343c	lprD	Unknown	Probable conserved lipoprotein LprD	1.60547	9.55812e-36	3.53375e-34
Rv1344	mbtL	Thought to be involved in the biogenesis of the hydroxyphenyloxazoline-containing siderophore mycobactins	Acyl carrier protein (ACP) MbtL	1.876	2.03081e-14	3.61504e-13
Rv1345	mbtM	Thought to be involved in the biogenesis of the hydroxyphenyloxazoline-containing siderophore mycobactins	Probable fatty acyl-AMP ligase MbtM	1.62936	5.83434e-48	2.49256e-46
Rv1346	mbtN	Thought to be involved in the biogenesis of the hydroxyphenyloxazoline-containing siderophore mycobactins	Acyl-CoA dehydrogenase MbtN	1.50402	2.11142e-33	7.24857e-32
Rv1347c	mbtK	Involved in the biogenesis of the hydroxyphenyloxazoline-containing siderophore mycobactins	Lysine N-acetyltransferase MbtK	2.88814	6.45669e-91	3.76151e-89
Rv1348	irtA	Involved in iron homeostasis. Responsible for energy coupling to the transport system and for the translocation of the substrate across the membrane.	Iron-regulated transporter IrtA	2.39001	2.08516e-89	1.19663e-87
Rv1349	irtB	Involved in iron homeostasis. Responsible for energy coupling to the transport system and for the translocation of the substrate across the membrane.	Iron-regulated transporter IrtB	2.2529	1.92296e-72	1.01285e-70
Rv1460	Rv1460	Involved in transcriptional mechanism	Probable transcriptional regulatory protein	2.52166	8.22279e-251	6.72695e-249
Rv1461	Rv1461	Function unknown	Conserved protein	2.37046	4.65302e-153	3.19479e-151
Rv1462	Rv1462	Function unknown	Conserved hypothetical protein	2.23899	1.48522e-163	1.03831e-161
Rv1463	Rv1463	Thought to be involved in active transport across the membrane. Responsible for energy coupling to the transport system.	Probable conserved ATP-binding protein ABC transporter	2.18574	3.0015e-176	2.13718e-174
Rv1464	csd	Catalyzes the removal of elemental sulfur and selenium atoms from L-cysteine	L-cystine	2.11221	6.16853e-197	4.56115e-195
Rv1465	Rv1465	Function unknown; probably involved in cellular metabolism.	Possible nitrogen fixation related protein	2.05473	8.89842e-126	5.51845e-124
Rv1466	Rv1466	Function unknown	Conserved protein	1.87612	5.32584e-138	3.47082e-136
Rv1519	Rv1519	Function unknown	Conserved hypothetical protein	3.0446	5.33452e-74	2.84878e-72
Rv1733c	Rv1733c	Unknown	Probable conserved transmembrane protein	7.94909	0	0
Rv1734c	Rv1734c	Function unknown	Conserved hypothetical protein	1.82286	0.000208115	NA
Rv1735c	Rv1735c	Function unknown	Hypothetical membrane protein	4.51204	1.48234e-82	8.17784e-81
Rv1736c	narX	Involved in nitrate reduction	and in the persistence in the host [catalytic activity: nitrite + acceptor = nitrate + reduced acceptor]	7.17697	0	0
Rv1737c	narK2	Involved in excretion of nitrite	produced by the dissimilatory reduction of nitrate	7.27791	0	0
Rv1738	Rv1738	Function unknown	Conserved protein	8.20051	4.35381e-138	2.88627e-136
Rv1812c	Rv1812c	Function unknown; probably involved in cellular metabolism	Probable dehydrogenase	3.49769	0	0
Rv1813c	Rv1813c	Function unknown	Conserved hypothetical protein	8.98977	0	0
Rv1996	Rv1996	Function unknown	Universal stress protein family protein	5.53921	0	0
Rv1997	ctpF	Metal cation-transporting ATPase; possibly catalyzes the transport of an undetermined metal cation with the hydrolysis of ATP [catalytic activity: ATP + H(2)O + undetermined metal cation(in) = ADP + phosphate + undetermined metal cation(out)].	Probable metal cation transporter P-type ATPase A CtpF	6.87476	0	0
Rv2003c	Rv2003c	Unknown	Conserved hypothetical protein	5.61769	0	0
Rv2004c	Rv2004c	Unknown	Conserved protein	5.96821	0	0
Rv2005c	Rv2005c	Unknown	Universal stress protein family protein	6.17635	0	0
Rv2006	otsB1	Involved in trehalose biosynthesis (protective effect). Mycobacteria can produce trehalose from glucose 6-phosphate and UDP-glucose (the OtsA-OtsB pathway) from glycogen-like alpha(1-->4)-linked glucose polymers (the TreY-TreZ pathway) and from maltose (the TreS pathway) [catalytic activity: trehalose 6-phosphate + H(2)O = trehalose + orthophosphate].	Probable trehalose-6-phosphate phosphatase OtsB1 (trehalose-phosphatase) (TPP)	3.72169	0	0
Rv2007c	fdxA	Involved in electron transfer.	Ferredoxin FdxA	7.63498	0	0
Rv2028c	Rv2028c	Unknown	Universal stress protein family protein	6.23779	0	0
Rv2029c	pfkB	Involved in glycolysis: converts sugar-1-P to sugar-1	6-P [catalytic activity: ATP + D-fructose 6-phosphate = ADP + D-fructose 1	6.98751	0	0
Rv2030c	Rv2030c	Unknown	Conserved protein	8.90442	0	0
Rv2031c	hspX	Stress protein induced by anoxia. Has a proposed role in maintenance of long-term viability during latent	asymptomatic infections	8.82888	1.0569e-230	8.12755e-229
Rv2032	acg	Unknown. May have a role for bacteria within the host environment.	Conserved protein Acg	7.95497	0	0
Rv2123	PPE37	Function unknown	PPE family protein PPE37	4.48666	2.6529e-21	6.53872e-20
Rv2377c	mbtH	Thought to be involved in the biogenesis of the hydroxyphenyloxazoline-containing siderophore mycobactins.	Putative conserved protein MbtH	2.17956	1.74868e-49	7.64055e-48
Rv2378c	mbtG	Involved in the biogenesis of the hydroxyphenyloxazoline-containing siderophore mycobactins. This hydroxylase is possibly required for N-hydroxylation of the two lysine residues at some stage during mycobactin assembly [catalytic activity: L-lysine + O(2) = N6-hydroxy-L-lysine + H(2)O. No information can be found if this enzyme is NADPH dependent or independent].	Lysine-N-oxygenase MbtG (L-lysine 6-monooxygenase) (lysine N6-hydroxylase)	2.23387	1.47026e-74	7.9622e-73
Rv2379c	mbtF	Involved in the biogenesis of the hydroxyphenyloxazoline-containing siderophore mycobactins. Probably activates the two lysine residues that are incorporated into mycobactin (lysine ligation).	Peptide synthetase MbtF (peptide synthase)	2.44179	1.23283e-103	7.40659e-102
Rv2380c	mbtE	Involved in the biogenesis of the hydroxyphenyloxazoline-containing siderophore mycobactins. Probably activates the two lysine residues that are incorporated into mycobactin (lysine ligation).	Peptide synthetase MbtE (peptide synthase)	2.97193	3.97711e-47	1.68044e-45
Rv2381c	mbtD	Involved in the biogenesis of the hydroxyphenyloxazoline-containing siderophore mycobactins.	Polyketide synthetase MbtD (polyketide synthase)	3.29324	2.21319e-59	1.07718e-57
Rv2382c	mbtC	Involved in the biogenesis of the hydroxyphenyloxazoline-containing siderophore mycobactins.	Polyketide synthetase MbtC (polyketide synthase)	3.42969	8.59427e-51	3.84244e-49
Rv2383c	mbtB	Involved in the biogenesis of the hydroxyphenyloxazoline-containing siderophore mycobactins. This peptide synthase forms amide bound between the carboxylic acid of salicylate and the alpha-amino group of serine (serine/threonine ligation).	Phenyloxazoline synthase MbtB (phenyloxazoline synthetase)	3.59057	5.42486e-70	2.81873e-68
Rv2384	mbtA	Involved in the biogenesis of the hydroxyphenyloxazoline-containing siderophore mycobactins (initiation step of mycobactin chain growth). Activates the mycobactin ArCP in two half-reactions: activates salicylic acid as acyladenylate (adenylation step) + transfers activated salicylate to the MBTA ArCP as a thioester (arylation step).	Bifunctional enzyme MbtA: salicyl-AMP ligase (SAL-AMP ligase) + salicyl-S-ArCP synthetase	2.93989	1.66293e-138	1.12175e-136
Rv2385	mbtJ	Involved in the biogenesis of the hydroxyphenyloxazoline-containing siderophore mycobactins. Possibly required for N-hydroxylation of the two lysine residues at some stage during mycobactin assembly.	Putative acetyl hydrolase MbtJ	1.9952	6.99452e-39	2.66277e-37
Rv2386c	mbtI	Involved in the biogenesis of the hydroxyphenyloxazoline-containing siderophore mycobactins. Possibly plays a role in the conversion of chorismate to salicilate (the starter unit for mycobactin siderophore construction).	Isochorismate synthase MbtI	4.21907	1.48881e-82	8.17784e-81
Rv2617c	Rv2617c	Unknown	Probable transmembrane protein	1.97741	3.99952e-118	2.44098e-116
Rv2619c	Rv2619c	Function unknown	Conserved protein	3.84312	0	0
Rv2620c	Rv2620c	Unknown	Probable conserved transmembrane protein	4.47504	0	0
Rv2621c	Rv2621c	Could be involved in transcriptional mechanism.	Possible transcriptional regulatory protein	4.44486	0	0
Rv2622	Rv2622	Causes methylation	Possible methyltransferase (methylase)	4.90292	0	0
Rv2623	TB31.7	Function unknown	Universal stress protein family protein TB31.7	7.62221	0	0
Rv2624c	Rv2624c	Function unknown	Universal stress protein family protein	7.40695	0	0
Rv2625c	Rv2625c	Unknown	Probable conserved transmembrane alanine and leucine rich protein	8.24859	0	0
Rv2626c	hrp1	Function unknown	Hypoxic response protein 1 Hrp1	8.58241	0	0
Rv2627c	Rv2627c	Function unknown	Conserved protein	8.48012	0	0
Rv2628	Rv2628	Unknown	Hypothetical protein	6.91044	0	0
Rv2629	Rv2629	Function unknown	Conserved protein	5.08095	0	0
Rv2630	Rv2630	Unknown	Hypothetical protein	5.01689	0	0
Rv2631	Rv2631	Function unknown	Conserved hypothetical protein	3.93212	0	0
Rv2963	Rv2963	Unknown	Probable integral membrane protein	3.16943	2.89638e-19	6.58969e-18
Rv2988c	leuC	Involved in leucine biosynthesis (at the second step) [catalytic activity: 3-isopropylmalate = 2-isopropylmaleate + H(2)O (also catalyses 2-isopropylmaleate + H(2)O = 3-hydroxy-4-methyl-3-carboxypentanone)].	Probable 3-isopropylmalate dehydratase (large subunit) LeuC (isopropylmalate isomerase) (alpha-IPM isomerase) (IPMI)	-2.02583	1.34563e-08	1.59199e-07
Rv2989	Rv2989	Involved in transcriptional mechanism.	Probable transcriptional regulatory protein	-2.55797	1.68119e-08	1.93539e-07
Rv3125c	PPE49	Function unknown	PPE family protein PPE49	2.01055	2.03722e-32	6.93194e-31
Rv3126c	Rv3126c	Unknown	Hypothetical protein	6.29527	1.12171e-34	4.06884e-33
Rv3127	Rv3127	Function unknown	Conserved protein	7.74167	0	0
Rv3128c	Rv3128c	Function unknown	Conserved hypothetical protein	3.90827	7.11433e-64	3.59929e-62
Rv3130c	tgs1	Involved in synthesis of triacylglycerol	Triacylglycerol synthase (diacylglycerol acyltransferase) Tgs1	7.89989	5.24077e-260	4.3806e-258
Rv3131	Rv3131	Function unknown	Conserved protein	7.77428	0	0
Rv3132c	devS	Sensor part of the two component regulatory system DEVR/DEVS/dost. Thought to control HSPX|Rv2031|ACR expression; O2	NO and CO are ligands	4.554	0	0
Rv3133c	devR	Regulator part of the two component regulatory system DEVR/DEVS/dost. Controls HSPX|Rv2031|ACR expression.	Two component transcriptional regulatory protein DevR (probably LuxR/UhpA-family)	5.02468	0	0
Rv3134c	Rv3134c	Function unknown. Could play a role in the adaptation to hypoxia	participating in the phosphorelay in the two component regulatory system DEVR|Rv3133c/DEVS|Rv3132c.	5.94731	0	0
Rv3402c	Rv3402c	Function unknown; thought to be involved in cell process.	Conserved hypothetical protein	3.57754	9.46748e-47	3.95679e-45
Rv3839	Rv3839	Function unknown	Conserved hypothetical protein	3.48883	2.12911e-17	4.49804e-16
Rv3840	Rv3840	Supposedly involved in transcriptional mechanism.	Possible transcriptional regulatory protein	1.91118	1.68449e-07	1.69997e-06
Rv3841	bfrB	Involved in iron storage; ferritin is an intracellular molecule that stores iron in a soluble	nontoxic	-4.50988	0	0
