# Supplementary material for: Small RNA MTS1338 Configures a Stress Resistance Signature in Mycobacterium tuberculosis
Source: Int J Mol Sci. 2023 Apr 27;24(9):7928. doi: 10.3390/ijms24097928 (PMC10178195; doi:10.3390/ijms24097928)
Supplement: Supplementary file 1 [file ijms-24-07928-s001.zip › Table S5_stress-induced_genes_common_between_strains_CATEGORIES.xlsx]

## Sheet: Лист1
Stress factor	Pathway (according to STRING DB)	Genes	up/down
low pH	Propionate metabolic process, methylcitrate cycle	Rv1129c (prpR), prpD, prpC	↓
	Fatty acid metabolism	accD2, fadE13, Rv0976c, fadB, desA2	↑
	Domain of unknown function duf4162, and ergosterol biosynthesis erg4/erg24 family	Rv1216c, Rv1217c, Rv1218c, raaS (Rv1219c)	↑
			↑
	Oxidation reactions	ethA, ethR, Rv3406	↑
H2O2	Response to host iron concentration	irtA, irtB, hisE, PPE37	↑
	Response to iron ion starvation	Rv3402c	↑
	Biosynthesis of siderophore	mbtL, mbtN, mbtK, mbtH, mbtG, mbtF, mbtE, mbtD, mbtC, mbtB, mbtA, mbtJ, mbtI	↑
	Siderophore-dependent iron import into cell	bfrB	↓
	Transition metal ion transport and homeostasis	katG, furA, Rv3087, tgs4, sigE, mymT, ctpC, lpqS, csoR	↑
	Cysteine (and other Sulfur compound) metabolic process	cysD, cysN, cysO, cysM, moeB1, Rv1461, Rv1462, csd	↑
	Response to stress	rshA, ogt, alkA, Rv2191	↑
	Interaction with the host	mmpL4, mmpS4, mbtM, esxG, esxH	↑
	Leucine biosynthetic process	leuD, leuC	↑
NO	Response to host iron concentration	irtA, irtB	↑
	Response to iron ion starvation	Rv3402c	↑
	Biosynthesis of siderophore	mbtL, mbtN, mbtK, mbtH, mbtG, mbtF, mbtE, mbtD, mbtC, mbtB, mbtA, mbtI	↑
	Siderophore-dependent iron import into cell	bfrB	↓
	Transition metal ion transport and homeostasis	fdxA, ricR (Rv0190), ctpV	↑
	Dormancy survival regulon (dosR)	Rv0079, Rv0080, Rv0081, Rv0082, Rv0083, Rv0569, nrdZ, Rv0571c, Rv0572c, Rv0574c, Rv1733c, narX, narK2, Rv1738, Rv1812c, Rv1813c, Rv1996, ctpF, Rv2003c, Rv2004c, Rv2005c, otsB1, fdxA, Rv2028c, pfkB, Rv2030c, hspX, acg, TB31.7, Rv2624c, Rv2625c, hrp1, Rv2627c, Rv2628, Rv2629, Rv2630, Rv2631, Rv3126c, Rv3127, Rv3128c, tgs1, Rv3131, devS, devR, Rv3134c	↑
		bfrB	↑
	Other stress response genes and response to host	pncB2, Rv1462	↑
	SUF system FeS cluster assembly, SufBD, and Cysteine desulfurase, SufS	Rv1461, Rv1462, Rv1463, csd, Rv1465, Rv1466	↑
	Hydrogenase complex	hycP, hycQ, hycE	↑
	Fcot-like thioesterase domain, and taud/tfda-like domain	PPE1, Rv0097, fcoT, fadD10, Rv0100	↓
	Cluster incl. dipeptidase, and doxx	Rv2617c, Rv2619c, Rv2620c, Rv2621c, Rv2622	↑
