# Supplementary material for: Small RNA MTS1338 Configures a Stress Resistance Signature in Mycobacterium tuberculosis
Source: Int J Mol Sci. 2023 Apr 27;24(9):7928. doi: 10.3390/ijms24097928 (PMC10178195; doi:10.3390/ijms24097928)
Supplement: Supplementary file 1 [file ijms-24-07928-s001.zip › Table S6_MTS1338-over_vs_pMV-empty_stress.xlsx]

## Sheet: Overlap with Mtb in perit. Mph
control				pH				H2O2				NO				Legend:
Gene	Name	log2FoldChange		Gene	Name	log2FoldChange		Gene	Name	log2FoldChange		Gene	Name	log2FoldChange		DEGs in MTS1338-over strain in vitro overlap with M. tuberculosis genes activated in peritoneal macrophages
Rv0033	acpA	-1.56897		Rv0136	cyp138	1.58938		Rv0095c	Rv0095c	-1.63662		Rv0032	bioF2	-1.52825
Rv0034	Rv0034	-1.53155		Rv0140	Rv0140	1.5479		Rv0188	Rv0188	-1.54358		Rv0033	acpA	-1.91413
Rv0142	Rv0142	1.60272		Rv0142	Rv0142	1.80313		Rv0259c	Rv0259c	-1.65962		Rv0034	Rv0034	-1.8879
Rv0168	yrbE1B	-1.66755		Rv0251c	hsp	2.32263		Rv0260c	Rv0260c	-1.96007		Rv0035	fadD34	-1.97299
Rv0169	mce1A	-1.60692		Rv0252	nirB	-2.36138		Rv0620	galK	2.13714		Rv0169	mce1A	-1.58881
Rv0196	Rv0196	1.56265		Rv0253	nirD	-2.17133		Rv0791c	Rv0791c	1.71183		Rv0170	mce1B	-1.58976
Rv0251c	hsp	2.58608		Rv0259c	Rv0259c	-1.58945		Rv0792c	Rv0792c	1.9653		Rv0172	mce1D	-1.54234
Rv0384c	clpB	1.69033		Rv0260c	Rv0260c	-2.32146		Rv0793	Rv0793	2.67891		Rv0173	lprK	-1.65588
Rv0612	Rv0612	1.71408		Rv0341	iniB	2.05746		Rv0826	Rv0826	2.32447		Rv0186A	mymT	1.52755
Rv0620	galK	1.50062		Rv0516c	Rv0516c	1.61153		Rv0829	Rv0829	-1.63021		Rv0196	Rv0196	1.82992
Rv0623	vapB30	1.53102		Rv0620	galK	2.00333		Rv1129c	Rv1129c	2.56645		Rv0251c	hsp	2.28911
Rv0724A	Rv0724A	1.88466		Rv0623	vapB30	1.91416		Rv1130	prpD	1.72084		Rv0384c	clpB	1.60856
Rv0725c	Rv0725c	1.8585		Rv0624	vapC30	1.51232		Rv1131	prpC	1.72917		Rv0448c	Rv0448c	1.64249
Rv0792c	Rv0792c	1.59411		Rv0792c	Rv0792c	1.70275		Rv1278	Rv1278	-1.55785		Rv0620	galK	2.14775
Rv0826	Rv0826	2.3772		Rv0793	Rv0793	2.01889		Rv1279	Rv1279	-1.59569		Rv0623	vapB30	2.09183
Rv0830	Rv0830	1.67422		Rv0826	Rv0826	1.95307		Rv1395	Rv1395	1.64666		Rv0624	vapC30	1.53814
Rv0841	Rv0841	2.93493		Rv0841	Rv0841	1.84534		Rv1473	Rv1473	1.69008		Rv0724A	Rv0724A	1.5917
Rv0989c	grcC2	2.04616		Rv0989c	grcC2	1.99299		Rv1473A	Rv1473A	1.56249		Rv0792c	Rv0792c	1.79695
Rv1357c	Rv1357c	2.43814		Rv1044	Rv1044	1.77073		Rv1542c	glbN	-1.71452		Rv0793	Rv0793	2.39944
Rv1395	Rv1395	2.29698		Rv1195	PE13	-2.62161		Rv1665	pks11	-1.61597		Rv0826	Rv0826	2.60093
Rv1460	Rv1460	1.64946		Rv1196	PPE18	-2.48622		Rv1765c	Rv1765c	-1.63746		Rv0827c	kmtR	1.93217
Rv1528c	papA4	1.81957		Rv1197	esxK	-2.33675		Rv1790	PPE27	1.51275		Rv0830	Rv0830	2.07539
Rv1674c	Rv1674c	1.76966		Rv1198	esxL	-2.02419		Rv1806	PE20	-1.70587		Rv0841	Rv0841	2.40861
Rv1754c	Rv1754c	-1.63719		Rv1357c	Rv1357c	1.82305		Rv1807	PPE31	-1.94188		Rv0967	csoR	1.79544
Rv1790	PPE27	1.51093		Rv1361c	PPE19	-1.90066		Rv1994c	cmtR	1.57503		Rv0968	Rv0968	1.72449
Rv1801	PPE29	2.84054		Rv1395	Rv1395	2.00946		Rv2015c	Rv2015c	-1.64548		Rv1044	Rv1044	1.78556
Rv1806	PE20	1.85541		Rv1528c	papA4	1.68026		Rv2034	Rv2034	2.5823		Rv1048c	Rv1048c	1.5202
Rv1954A	Rv1954A	1.73536		Rv1542c	glbN	-2.58549		Rv2035	Rv2035	1.56288		Rv1157c	Rv1157c	-1.86534
Rv1955	higB	1.51782		Rv1552	frdA	1.54936		Rv2422	Rv2422	1.75223		Rv1158c	Rv1158c	-1.82867
Rv1989c	Rv1989c	1.99326		Rv1801	PPE29	2.62139		Rv2464c	Rv2464c	1.56779		Rv1169c	lipX	1.66841
Rv1990c	Rv1990c	2.04153		Rv1909c	furA	1.97243		Rv2617c	Rv2617c	-2.42729		Rv1219c	Rv1219c	1.86923
Rv1991A	mazE6	1.76252		Rv1954A	Rv1954A	1.84314		Rv2641	cadI	2.1689		Rv1285	cysD	1.64789
Rv1991c	mazF6	1.77259		Rv1955	higB	1.68357		Rv2642	Rv2642	1.90884		Rv1386	PE15	1.88942
Rv1993c	Rv1993c	1.88327		Rv1989c	Rv1989c	1.7858		Rv2875	mpt70	2.09129		Rv1387	PPE20	1.63541
Rv1994c	cmtR	2.14415		Rv1990A	Rv1990A	1.85943		Rv3201c	Rv3201c	-1.50593		Rv1395	Rv1395	2.53096
Rv2013	Rv2013	1.73941		Rv1990c	Rv1990c	2.10816		Rv3229c	desA3	-1.5721		Rv1528c	papA4	1.91585
Rv2034	Rv2034	3.07777		Rv1991A	mazE6	2.00378		Rv3289c	Rv3289c	-1.80751		Rv1674c	Rv1674c	1.73095
Rv2035	Rv2035	2.13115		Rv1991c	mazF6	2.04485		Rv3290c	lat	-1.8367		Rv1697	Rv1697	-1.65579
Rv2123	PPE37	1.95799		Rv1993c	Rv1993c	1.62014		Rv3371	Rv3371	-1.59511		Rv1801	PPE29	2.69165
Rv2327	Rv2327	1.64857		Rv1994c	cmtR	2.16665		Rv3659c	Rv3659c	1.69606		Rv1806	PE20	2.15287
Rv2353c	PPE39	1.718		Rv2034	Rv2034	2.67979		Rv3660c	Rv3660c	2.0465		Rv1807	PPE31	1.70106
Rv2641	cadI	2.21008		Rv2035	Rv2035	1.90191		Rv3862c	whiB6	1.69148		Rv1909c	furA	2.11463
Rv2642	Rv2642	2.19867		Rv2123	PPE37	1.61362						Rv1964	yrbE3A	1.51133
Rv2643	arsC	1.81501		Rv2250c	Rv2250c	1.72779						Rv1989c	Rv1989c	1.91341
Rv2656c	Rv2656c	1.51583		Rv2320c	rocE	-1.5573						Rv1990c	Rv1990c	2.13285
Rv2662	Rv2662	2.8782		Rv2464c	Rv2464c	1.50567						Rv1991A	mazE6	1.8402
Rv2737A	Rv2737A	1.64657		Rv2466c	Rv2466c	1.84879						Rv1991c	mazF6	1.95549
Rv2875	mpt70	2.51093		Rv2641	cadI	2.00443						Rv1994c	cmtR	1.87723
Rv3054c	Rv3054c	3.16754		Rv2642	Rv2642	2.22834						Rv1995	Rv1995	1.65889
Rv3061c	fadE22	1.52256		Rv2643	arsC	1.82251						Rv2013	Rv2013	1.58405
Rv3182	Rv3182	2.2349		Rv2768c	PPE43	-1.53677						Rv2016	Rv2016	1.64902
Rv3183	Rv3183	2.33704		Rv2769c	PE27	-1.65187						Rv2034	Rv2034	3.44646
Rv3188	Rv3188	1.59008		Rv2875	mpt70	2.35789						Rv2035	Rv2035	2.41356
Rv3189	Rv3189	1.56832		Rv3054c	Rv3054c	2.7678						Rv2036	Rv2036	1.50419
Rv3659c	Rv3659c	2.01587		Rv3182	Rv3182	1.73065						Rv2122c	hisE	2.17326
Rv3660c	Rv3660c	2.52082		Rv3183	Rv3183	1.76007						Rv2123	PPE37	2.46069
Rv3751	Rv3751	1.67128		Rv3188	Rv3188	1.80693						Rv2250A	Rv2250A	1.58212
Rv3839	Rv3839	1.58328		Rv3189	Rv3189	1.56346						Rv2250c	Rv2250c	1.53081
Rv3848	Rv3848	1.61661		Rv3334	Rv3334	1.60098						Rv2327	Rv2327	1.7188
Rv3862c	whiB6	2.35642		Rv3428c	Rv3428c	1.5641						Rv2641	cadI	3.2626
				Rv3659c	Rv3659c	2.11116						Rv2642	Rv2642	2.78614
				Rv3741c	Rv3741c	-1.53504						Rv2643	arsC	2.13372
				Rv3742c	Rv3742c	-1.51773						Rv2662	Rv2662	2.82722
												Rv2875	mpt70	2.785
												Rv2963	Rv2963	1.5519
												Rv2989	Rv2989	1.95427
												Rv3054c	Rv3054c	2.51111
												Rv3182	Rv3182	2.23905
												Rv3183	Rv3183	2.15498
												Rv3188	Rv3188	2.08469
												Rv3189	Rv3189	1.86736
												Rv3334	Rv3334	1.6064
												Rv3428c	Rv3428c	1.91993
												Rv3477	PE31	-1.7333
												Rv3487c	lipF	-1.61317
												Rv3657c	Rv3657c	1.504
												Rv3659c	Rv3659c	2.14479
												Rv3660c	Rv3660c	2.1423
												Rv3751	Rv3751	1.8422
												Rv3839	Rv3839	2.23974
												Rv3840	Rv3840	2.0971
												Rv3854c	ethA	1.73772
												Rv3862c	whiB6	1.84991

## Sheet: Intersections in various stress
control				pH				H2O2				NO
Gene	Name	log2FoldChange		Gene	Name	log2FoldChange		Gene	Name	log2FoldChange		Gene	Name	log2FoldChange
Rv0032	bioF2	-1.40361		Rv0032	bioF2	-0.80158		Rv0032	bioF2	-0.917728		Rv0032	bioF2	-1.52825
Rv0033	acpA	-1.56897		Rv0033	acpA	-1.05377		Rv0033	acpA	-0.843569		Rv0033	acpA	-1.91413
Rv0034	Rv0034	-1.53155		Rv0034	Rv0034	-1.10671		Rv0034	Rv0034	-0.770796		Rv0034	Rv0034	-1.8879
Rv0035	fadD34	-1.3726		Rv0035	fadD34	-0.791673		Rv0035	fadD34	-0.868146		Rv0035	fadD34	-1.97299
Rv0095c	Rv0095c	0.140973		Rv0095c	Rv0095c	0.761544		Rv0095c	Rv0095c	-1.63662		Rv0095c	Rv0095c	0.928725
Rv0136	cyp138	0.341032		Rv0136	cyp138	1.58938		Rv0136	cyp138	-0.104521		Rv0136	cyp138	0.612875
Rv0140	Rv0140	1.01155		Rv0140	Rv0140	1.5479		Rv0140	Rv0140	0.0431671		Rv0140	Rv0140	0.898278
Rv0142	Rv0142	1.60272		Rv0142	Rv0142	1.80313		Rv0142	Rv0142	0.805685		Rv0142	Rv0142	1.39322
Rv0165c	mce1R	-1.67631		Rv0165c	mce1R	-0.635297		Rv0165c	mce1R	-0.83925		Rv0165c	mce1R	-1.30005
Rv0168	yrbE1B	-1.66755		Rv0168	yrbE1B	-0.762421		Rv0168	yrbE1B	-1.2402		Rv0168	yrbE1B	-1.27181
Rv0169	mce1A	-1.60692		Rv0169	mce1A	-0.933431		Rv0169	mce1A	-1.13908		Rv0169	mce1A	-1.58881
Rv0170	mce1B	-1.4175		Rv0170	mce1B	-0.761285		Rv0170	mce1B	-0.873456		Rv0170	mce1B	-1.58976
Rv0172	mce1D	-1.18688		Rv0172	mce1D	-0.702109		Rv0172	mce1D	-0.750426		Rv0172	mce1D	-1.54234
Rv0173	lprK	-1.38543		Rv0173	lprK	-0.806831		Rv0173	lprK	-0.826259		Rv0173	lprK	-1.65588
Rv0186A	mymT	0.817455		Rv0186A	mymT	0.53636		Rv0186A	mymT	0.0798258		Rv0186A	mymT	1.52755
Rv0188	Rv0188	-0.136817		Rv0188	Rv0188	0.188836		Rv0188	Rv0188	-1.54358		Rv0188	Rv0188	0.307465
Rv0196	Rv0196	1.56265		Rv0196	Rv0196	0.239566		Rv0196	Rv0196	0.407309		Rv0196	Rv0196	1.82992
Rv0251c	hsp	2.58608		Rv0251c	hsp	2.32263		Rv0251c	hsp	0.802092		Rv0251c	hsp	2.28911
Rv0252	nirB	-0.309231		Rv0252	nirB	-2.36138		Rv0252	nirB	-1.26899		Rv0252	nirB	-0.670193
Rv0253	nirD	-0.544717		Rv0253	nirD	-2.17133		Rv0253	nirD	-1.15673		Rv0253	nirD	-0.673514
Rv0259c	Rv0259c	0.0365176		Rv0259c	Rv0259c	-1.58945		Rv0259c	Rv0259c	-1.65962		Rv0259c	Rv0259c	0.282352
Rv0260c	Rv0260c	-0.701685		Rv0260c	Rv0260c	-2.32146		Rv0260c	Rv0260c	-1.96007		Rv0260c	Rv0260c	-1.11463
Rv0341	iniB	0.889275		Rv0341	iniB	2.05746		Rv0341	iniB	0.0447918		Rv0341	iniB	0.328673
Rv0384c	clpB	1.69033		Rv0384c	clpB	1.40123		Rv0384c	clpB	-0.262077		Rv0384c	clpB	1.60856
Rv0448c	Rv0448c	1.06901		Rv0448c	Rv0448c	0.939559		Rv0448c	Rv0448c	1.07634		Rv0448c	Rv0448c	1.64249
Rv0516c	Rv0516c	0.43781		Rv0516c	Rv0516c	1.61153		Rv0516c	Rv0516c	1.21061		Rv0516c	Rv0516c	0.848273
Rv0612	Rv0612	1.71408		Rv0612	Rv0612	0.750253		Rv0612	Rv0612	1.07985		Rv0612	Rv0612	1.32319
Rv0620	galK	1.50062		Rv0620	galK	2.00333		Rv0620	galK	2.13714		Rv0620	galK	2.14775
Rv0623	vapB30	1.53102		Rv0623	vapB30	1.91416		Rv0623	vapB30	0.916919		Rv0623	vapB30	2.09183
Rv0624	vapC30	1.29757		Rv0624	vapC30	1.51232		Rv0624	vapC30	0.819718		Rv0624	vapC30	1.53814
Rv0724A	Rv0724A	1.88466		Rv0724A	Rv0724A	0.13385		Rv0724A	Rv0724A	1.20323		Rv0724A	Rv0724A	1.5917
Rv0725c	Rv0725c	1.8585		Rv0725c	Rv0725c	-0.229157		Rv0725c	Rv0725c	1.22752		Rv0725c	Rv0725c	1.25864
Rv0791c	Rv0791c	1.17929		Rv0791c	Rv0791c	1.20735		Rv0791c	Rv0791c	1.71183		Rv0791c	Rv0791c	1.17551
Rv0792c	Rv0792c	1.59411		Rv0792c	Rv0792c	1.70275		Rv0792c	Rv0792c	1.9653		Rv0792c	Rv0792c	1.79695
Rv0793	Rv0793	1.29569		Rv0793	Rv0793	2.01889		Rv0793	Rv0793	2.67891		Rv0793	Rv0793	2.39944
Rv0826	Rv0826	2.3772		Rv0826	Rv0826	1.95307		Rv0826	Rv0826	2.32447		Rv0826	Rv0826	2.60093
Rv0827c	kmtR	0.769786		Rv0827c	kmtR	1.48656		Rv0827c	kmtR	0.584956		Rv0827c	kmtR	1.93217
Rv0829	Rv0829	-0.0304214		Rv0829	Rv0829	0.126087		Rv0829	Rv0829	-1.63021		Rv0829	Rv0829	0.235937
Rv0830	Rv0830	1.67422		Rv0830	Rv0830	0.268857		Rv0830	Rv0830	1.48538		Rv0830	Rv0830	2.07539
Rv0841	Rv0841	2.93493		Rv0841	Rv0841	1.84534		Rv0841	Rv0841	1.25211		Rv0841	Rv0841	2.40861
Rv0967	csoR	0.748416		Rv0967	csoR	0.166922		Rv0967	csoR	-0.304798		Rv0967	csoR	1.79544
Rv0968	Rv0968	0.516498		Rv0968	Rv0968	0.385463		Rv0968	Rv0968	-0.524504		Rv0968	Rv0968	1.72449
Rv0989c	grcC2	2.04616		Rv0989c	grcC2	1.99299		Rv0989c	grcC2	1.33147		Rv0989c	grcC2	1.22605
Rv1044	Rv1044	1.30196		Rv1044	Rv1044	1.77073		Rv1044	Rv1044	0.795062		Rv1044	Rv1044	1.78556
Rv1048c	Rv1048c	1.34572		Rv1048c	Rv1048c	1.10653		Rv1048c	Rv1048c	1.06683		Rv1048c	Rv1048c	1.5202
Rv1129c	Rv1129c	1.36291		Rv1129c	Rv1129c	0.289766		Rv1129c	Rv1129c	2.56645		Rv1129c	Rv1129c	1.14147
Rv1130	prpD	0.653847		Rv1130	prpD	0.323148		Rv1130	prpD	1.72084		Rv1130	prpD	1.18676
Rv1131	prpC	0.512767		Rv1131	prpC	-0.905129		Rv1131	prpC	1.72917		Rv1131	prpC	0.649985
Rv1157c	Rv1157c	-1.40605		Rv1157c	Rv1157c	-1.31409		Rv1157c	Rv1157c	-1.06466		Rv1157c	Rv1157c	-1.86534
Rv1158c	Rv1158c	-1.35492		Rv1158c	Rv1158c	-1.28231		Rv1158c	Rv1158c	-0.862689		Rv1158c	Rv1158c	-1.82867
Rv1169c	lipX	1.30404		Rv1169c	lipX	-0.0149969		Rv1169c	lipX	1.1702		Rv1169c	lipX	1.66841
Rv1195	PE13	-0.690351		Rv1195	PE13	-2.62161		Rv1195	PE13	-1.21819		Rv1195	PE13	-1.31749
Rv1196	PPE18	-0.583464		Rv1196	PPE18	-2.48622		Rv1196	PPE18	-0.983248		Rv1196	PPE18	-0.963695
Rv1197	esxK	-0.696149		Rv1197	esxK	-2.33675		Rv1197	esxK	-1.05481		Rv1197	esxK	-0.804907
Rv1198	esxL	-0.663575		Rv1198	esxL	-2.02419		Rv1198	esxL	-0.857128		Rv1198	esxL	-0.704725
Rv1219c	Rv1219c	1.47491		Rv1219c	Rv1219c	0.95797		Rv1219c	Rv1219c	1.21826		Rv1219c	Rv1219c	1.86923
Rv1278	Rv1278	-0.698155		Rv1278	Rv1278	-0.858201		Rv1278	Rv1278	-1.55785		Rv1278	Rv1278	-0.668978
Rv1279	Rv1279	-0.805679		Rv1279	Rv1279	-0.89411		Rv1279	Rv1279	-1.59569		Rv1279	Rv1279	-0.892766
Rv1285	cysD	0.623419		Rv1285	cysD	0.937227		Rv1285	cysD	-0.573471		Rv1285	cysD	1.64789
Rv1357c	Rv1357c	2.43814		Rv1357c	Rv1357c	1.82305	*padj=0,18	Rv1357c	Rv1357c	0.507062		Rv1357c	Rv1357c	-0.916027
Rv1361c	PPE19	-1.01887		Rv1361c	PPE19	-1.90066		Rv1361c	PPE19	-0.993049		Rv1361c	PPE19	-1.3418
Rv1386	PE15	1.069		Rv1386	PE15	0.44119		Rv1386	PE15	1.10954		Rv1386	PE15	1.88942
Rv1387	PPE20	0.984852		Rv1387	PPE20	-0.0716013		Rv1387	PPE20	1.02675		Rv1387	PPE20	1.63541
Rv1395	Rv1395	2.29698		Rv1395	Rv1395	2.00946		Rv1395	Rv1395	1.64666		Rv1395	Rv1395	2.53096
Rv1460	Rv1460	1.64946		Rv1460	Rv1460	1.35476		Rv1460	Rv1460	0.0529053		Rv1460	Rv1460	0.615265
Rv1473	Rv1473	1.12138		Rv1473	Rv1473	0.941288		Rv1473	Rv1473	1.69008		Rv1473	Rv1473	1.07247
Rv1473A	Rv1473A	0.958762		Rv1473A	Rv1473A	0.386113		Rv1473A	Rv1473A	1.56249		Rv1473A	Rv1473A	0.788467
Rv1528c	papA4	1.81957		Rv1528c	papA4	1.68026		Rv1528c	papA4	0.486864		Rv1528c	papA4	1.91585
Rv1542c	glbN	0.0120278		Rv1542c	glbN	-2.58549		Rv1542c	glbN	-1.71452		Rv1542c	glbN	0.48094
Rv1549	fadD11.1	-1.66939		Rv1549	fadD11.1	-0.307183		Rv1549	fadD11.1	-0.956952		Rv1549	fadD11.1	-1.00784
Rv1552	frdA	1.21381		Rv1552	frdA	1.54936		Rv1552	frdA	0.555472		Rv1552	frdA	1.33025
Rv1665	pks11	-1.39046		Rv1665	pks11	-0.4734		Rv1665	pks11	-1.61597		Rv1665	pks11	-1.44856
Rv1674c	Rv1674c	1.76966		Rv1674c	Rv1674c	1.48206		Rv1674c	Rv1674c	0.846581		Rv1674c	Rv1674c	1.73095
Rv1697	Rv1697	-1.00106		Rv1697	Rv1697	-0.94986		Rv1697	Rv1697	-0.876615		Rv1697	Rv1697	-1.65579
Rv1754c	Rv1754c	-1.63719		Rv1754c	Rv1754c	-1.29124		Rv1754c	Rv1754c	-1.11069		Rv1754c	Rv1754c	-1.15561
Rv1765c	Rv1765c	-0.201507		Rv1765c	Rv1765c	0.125731		Rv1765c	Rv1765c	-1.63746		Rv1765c	Rv1765c	-0.158224
Rv1790	PPE27	1.51093		Rv1790	PPE27	0.219654		Rv1790	PPE27	1.51275		Rv1790	PPE27	1.45421
Rv1801	PPE29	2.84054		Rv1801	PPE29	2.62139		Rv1801	PPE29	1.31767		Rv1801	PPE29	2.69165
Rv1806	PE20	1.85541		Rv1806	PE20	0.891383		Rv1806	PE20	-1.70587		Rv1806	PE20	2.15287
Rv1807	PPE31	1.22241		Rv1807	PPE31	0.370967		Rv1807	PPE31	-1.94188		Rv1807	PPE31	1.70106
Rv1909c	furA	1.41071		Rv1909c	furA	1.97243		Rv1909c	furA	-0.405672		Rv1909c	furA	2.11463
Rv1954A	Rv1954A	1.73536		Rv1954A	Rv1954A	1.84314		Rv1954A	Rv1954A	0.985263		Rv1954A	Rv1954A	1.44403
Rv1955	higB	1.51782		Rv1955	higB	1.68357		Rv1955	higB	0.812798		Rv1955	higB	0.959906
Rv1964	yrbE3A	1.17813		Rv1964	yrbE3A	1.24058		Rv1964	yrbE3A	0.0727183		Rv1964	yrbE3A	1.51133
Rv1989c	Rv1989c	1.99326		Rv1989c	Rv1989c	1.7858		Rv1989c	Rv1989c	0.848208		Rv1989c	Rv1989c	1.91341
Rv1990A	Rv1990A	1.47433		Rv1990A	Rv1990A	1.85943		Rv1990A	Rv1990A	0.655228		Rv1990A	Rv1990A	1.38898
Rv1990c	Rv1990c	2.04153		Rv1990c	Rv1990c	2.10816		Rv1990c	Rv1990c	0.991052		Rv1990c	Rv1990c	2.13285
Rv1991A	mazE6	1.76252		Rv1991A	mazE6	2.00378		Rv1991A	mazE6	0.896263		Rv1991A	mazE6	1.8402
Rv1991c	mazF6	1.77259		Rv1991c	mazF6	2.04485		Rv1991c	mazF6	0.855029		Rv1991c	mazF6	1.95549
Rv1993c	Rv1993c	1.88327		Rv1993c	Rv1993c	1.62014		Rv1993c	Rv1993c	1.00075		Rv1993c	Rv1993c	1.37197
Rv1994c	cmtR	2.14415		Rv1994c	cmtR	2.16665		Rv1994c	cmtR	1.57503		Rv1994c	cmtR	1.87723
Rv1995	Rv1995	0.660196		Rv1995	Rv1995	1.15348		Rv1995	Rv1995	0.362731		Rv1995	Rv1995	1.65889
Rv2013	Rv2013	1.73941		Rv2013	Rv2013	0.841101		Rv2013	Rv2013	1.24174		Rv2013	Rv2013	1.58405
Rv2015c	Rv2015c	-0.265272		Rv2015c	Rv2015c	0.0446161		Rv2015c	Rv2015c	-1.64548		Rv2015c	Rv2015c	-0.030632
Rv2016	Rv2016	1.25927		Rv2016	Rv2016	1.20085		Rv2016	Rv2016	0.576229		Rv2016	Rv2016	1.64902
Rv2034	Rv2034	3.07777		Rv2034	Rv2034	2.67979		Rv2034	Rv2034	2.5823		Rv2034	Rv2034	3.44646
Rv2035	Rv2035	2.13115		Rv2035	Rv2035	1.90191		Rv2035	Rv2035	1.56288		Rv2035	Rv2035	2.41356
Rv2036	Rv2036	1.13277		Rv2036	Rv2036	0.973233		Rv2036	Rv2036	0.666451		Rv2036	Rv2036	1.50419
Rv2122c	hisE	0.453317		Rv2122c	hisE	0.907115		Rv2122c	hisE	0.697329		Rv2122c	hisE	2.17326
Rv2123	PPE37	1.95799		Rv2123	PPE37	1.61362		Rv2123	PPE37	0.178973		Rv2123	PPE37	2.46069
Rv2250A	Rv2250A	0.948894		Rv2250A	Rv2250A	1.45279		Rv2250A	Rv2250A	1.31256		Rv2250A	Rv2250A	1.58212
Rv2250c	Rv2250c	1.35389		Rv2250c	Rv2250c	1.72779		Rv2250c	Rv2250c	1.4463		Rv2250c	Rv2250c	1.53081
Rv2320c	rocE	0.0540488		Rv2320c	rocE	-1.5573		Rv2320c	rocE	0.00906425		Rv2320c	rocE	-0.309457
Rv2327	Rv2327	1.64857		Rv2327	Rv2327	-0.210232		Rv2327	Rv2327	0.985649		Rv2327	Rv2327	1.7188
Rv2353c	PPE39	1.718		Rv2353c	PPE39	1.08938		Rv2353c	PPE39	0.74363		Rv2353c
Rv2422	Rv2422	1.32184		Rv2422	Rv2422	1.19289		Rv2422	Rv2422	1.75223		Rv2422	Rv2422	1.42984
Rv2464c	Rv2464c	1.1617		Rv2464c	Rv2464c	1.50567		Rv2464c	Rv2464c	1.56779		Rv2464c	Rv2464c	1.37224
Rv2466c	Rv2466c	1.46912		Rv2466c	Rv2466c	1.84879		Rv2466c	Rv2466c	0.339823		Rv2466c	Rv2466c	1.31172
Rv2617c	Rv2617c	0.0525435		Rv2617c	Rv2617c	-0.137898		Rv2617c	Rv2617c	-2.42729		Rv2617c	Rv2617c	-0.02366
Rv2641	cadI	2.21008		Rv2641	cadI	2.00443		Rv2641	cadI	2.1689		Rv2641	cadI	3.2626
Rv2642	Rv2642	2.19867		Rv2642	Rv2642	2.22834		Rv2642	Rv2642	1.90884		Rv2642	Rv2642	2.78614
Rv2643	arsC	1.81501		Rv2643	arsC	1.82251		Rv2643	arsC	1.43671		Rv2643	arsC	2.13372
Rv2656c	Rv2656c	1.51583		Rv2656c	Rv2656c	-0.0342376		Rv2656c	Rv2656c	0.526534		Rv2656c	Rv2656c	1.3923
Rv2662	Rv2662	2.8782		Rv2662	Rv2662	1.3054		Rv2662	Rv2662	0.954199		Rv2662	Rv2662	2.82722
Rv2737A	Rv2737A	1.64657		Rv2737A	Rv2737A	0.379832		Rv2737A	Rv2737A	1.00075		Rv2737A	Rv2737A	0.460966
Rv2768c	PPE43	0.379107		Rv2768c	PPE43	-1.53677		Rv2768c	PPE43	0.691064		Rv2768c	PPE43	0.40727
Rv2769c	PE27	0.445108		Rv2769c	PE27	-1.65187		Rv2769c	PE27	0.413358		Rv2769c	PE27	0.351512
Rv2875	mpt70	2.51093		Rv2875	mpt70	2.35789		Rv2875	mpt70	2.09129		Rv2875	mpt70	2.785
Rv2963	Rv2963	-0.14625		Rv2963	Rv2963	-0.0708948		Rv2963	Rv2963	0.219822		Rv2963	Rv2963	1.5519
Rv2989	Rv2989	0.732589		Rv2989	Rv2989	0.15075		Rv2989	Rv2989	0.287892		Rv2989	Rv2989	1.95427
Rv3054c	Rv3054c	3.16754		Rv3054c	Rv3054c	2.7678		Rv3054c	Rv3054c	1.19327		Rv3054c	Rv3054c	2.51111
Rv3061c	fadE22	1.52256		Rv3061c	fadE22	0.505464		Rv3061c	fadE22	0.185813		Rv3061c	fadE22	1.14199
Rv3182	Rv3182	2.2349		Rv3182	Rv3182	1.73065		Rv3182	Rv3182	0.660915		Rv3182	Rv3182	2.23905
Rv3183	Rv3183	2.33704		Rv3183	Rv3183	1.76007		Rv3183	Rv3183	0.801928		Rv3183	Rv3183	2.15498
Rv3188	Rv3188	1.59008		Rv3188	Rv3188	1.80693		Rv3188	Rv3188	0.218976		Rv3188	Rv3188	2.08469
Rv3189	Rv3189	1.56832		Rv3189	Rv3189	1.56346		Rv3189	Rv3189	0.342381		Rv3189	Rv3189	1.86736
Rv3201c	Rv3201c	-0.508856		Rv3201c	Rv3201c	-0.302781		Rv3201c	Rv3201c	-1.50593		Rv3201c	Rv3201c	-0.31702
Rv3229c	desA3	-0.884334		Rv3229c	desA3	0.41758		Rv3229c	desA3	-1.5721		Rv3229c	desA3	-0.390786
Rv3289c	Rv3289c	1.35081		Rv3289c	Rv3289c	1.20979		Rv3289c	Rv3289c	-1.80751		Rv3289c	Rv3289c	1.13239
Rv3290c	lat	1.18823		Rv3290c	lat	0.935641		Rv3290c	lat	-1.8367		Rv3290c	lat	1.14475
Rv3334	Rv3334	1.31159		Rv3334	Rv3334	1.60098		Rv3334	Rv3334	0.317026		Rv3334	Rv3334	1.6064
Rv3371	Rv3371	-0.611725		Rv3371	Rv3371	-1.42891		Rv3371	Rv3371	-1.59511		Rv3371	Rv3371	-0.974172
Rv3428c	Rv3428c	1.41192		Rv3428c	Rv3428c	1.5641		Rv3428c	Rv3428c	1.45216		Rv3428c	Rv3428c	1.91993
Rv3477	PE31	-1.44399		Rv3477	PE31	-0.0708602		Rv3477	PE31	-1.10389		Rv3477	PE31	-1.7333
Rv3487c	lipF	-1.02059		Rv3487c	lipF	-1.4919		Rv3487c	lipF	-1.14117		Rv3487c	lipF	-1.61317
Rv3657c	Rv3657c	1.49715		Rv3657c	Rv3657c	0.878596		Rv3657c	Rv3657c	0.94366		Rv3657c	Rv3657c	1.504
Rv3659c	Rv3659c	2.01587		Rv3659c	Rv3659c	2.11116		Rv3659c	Rv3659c	1.69606		Rv3659c	Rv3659c	2.14479
Rv3660c	Rv3660c	2.52082		Rv3660c	Rv3660c	0.934045		Rv3660c	Rv3660c	2.0465		Rv3660c	Rv3660c	2.1423
Rv3741c	Rv3741c	0.612047		Rv3741c	Rv3741c	-1.53504		Rv3741c	Rv3741c	0.48316		Rv3741c	Rv3741c	0.347564
Rv3742c	Rv3742c	0.869881		Rv3742c	Rv3742c	-1.51773		Rv3742c	Rv3742c	0.618888		Rv3742c	Rv3742c	0.917104
Rv3751	Rv3751	1.67128		Rv3751	Rv3751	1.34349		Rv3751	Rv3751	1.46331		Rv3751	Rv3751	1.8422
Rv3839	Rv3839	1.58328		Rv3839	Rv3839	1.24964		Rv3839	Rv3839	0.019873		Rv3839	Rv3839	2.23974
Rv3840	Rv3840	0.796036		Rv3840	Rv3840	0.185494		Rv3840	Rv3840	0.114776		Rv3840	Rv3840	2.0971
Rv3848	Rv3848	1.61661		Rv3848	Rv3848	0.939365		Rv3848	Rv3848	1.03518		Rv3848	Rv3848	1.48151
Rv3854c	ethA	1.45177		Rv3854c	ethA	-0.00176669		Rv3854c	ethA	-0.564183		Rv3854c	ethA	1.73772
Rv3862c	whiB6	2.35642		Rv3862c	whiB6	1.4584		Rv3862c	whiB6	1.69148		Rv3862c	whiB6	1.84991

## Sheet: pH_1338 vs pMV
Gene	Name	Function	Product	log2FoldChange	pvalue	padj
Rv0136	cyp138	Cytochromes P450 are a group of heme-thiolate monooxygenases. They oxidize a variety of structurally unrelated compounds	including steroids	1.58938	5.16271e-75	2.95971e-72
Rv0140	Rv0140	Function unknown	Conserved protein	1.5479	2.85525e-09	1.9225e-08
Rv0142	Rv0142	Function unknown	Conserved hypothetical protein	1.80313	1.97422e-13	2.15873e-12
Rv0251c	hsp	Thought to be involved in the initiation step of translation at high temperature. Bound to 30S ribosomal subunit. Possibly a molecular chaperone. Seems to be regulated positively by SIGE|Rv1221 and negatively by HSPR|Rv0353.	Heat shock protein Hsp (heat-stress-induced ribosome-binding protein A)	2.32263	4.01139e-113	1.60977e-109
Rv0252	nirB	Involved in nitrate assimilation (denitrification) (at the second step). This enzyme is a FAD flavoprotein that also contains a siroheme and one 2FE-2S iron-sulfur center [catalytic activity: 3 NAD(P)H + nitrite = 3 NAD(P)+ + NH4OH + H2O.]	Probable nitrite reductase [NAD(P)H] large subunit [FAD flavoprotein] NirB	-2.36138	9.72349e-30	4.93929e-28
Rv0253	nirD	Involved in nitrate assimilation (denitrification); required for activity of the reductase [catalytic activity: 3 NAD(P)H + nitrite = 3 NAD(P)+ + NH4OH + H2O.]	Probable nitrite reductase [NAD(P)H] small subunit NirD	-2.17133	1.22572e-57	3.51343e-55
Rv0259c	Rv0259c	Function unknown	Conserved hypothetical protein	-1.58945	2.68617e-24	8.42157e-23
Rv0260c	Rv0260c	Could be involved in transcriptional mechanism.	Possible transcriptional regulatory protein	-2.32146	1.62098e-42	2.40926e-40
Rv0341	iniB	Unknown	Isoniazid inductible gene protein IniB	2.05746	3.08177e-21	7.3614e-20
Rv0516c	Rv0516c	May be involved in regulating sigma factor	Possible anti-anti-sigma factor	1.61153	5.96823e-33	4.1294e-31
Rv0620	galK	Involved in galactose metabolism (leloir pathway) (at the first reaction) [catalytic activity: ATP + D-galactose = ADP + D-galactose 1-phosphate].	Probable galactokinase GalK (galactose kinase)	2.00333	6.15724e-06	2.55258e-05
Rv0623	vapB30	Unknown	Possible antitoxin VapB30	1.91416	2.56943e-15	3.33694e-14
Rv0624	vapC30	Unknown	Possible toxin VapC30. Contains PIN domain.	1.51232	2.72142e-06	1.19486e-05
Rv0792c	Rv0792c	Involved in transcriptional mechanism.	Probable transcriptional regulatory protein (probably GntR-family)	1.70275	8.24651e-32	4.86665e-30
Rv0793	Rv0793	Function unknown	Possible monooxygenase	2.01889	4.67264e-21	1.09657e-19
Rv0826	Rv0826	Function unknown	Conserved hypothetical protein	1.95307	8.33116e-09	5.27334e-08
Rv0841	Rv0841	Unknown	Probable conserved transmembrane protein	1.84534	0.000295158	0.000874147
Rv0989c	grcC2	Possible supplier of polyprenyl diphosphate.	Probable polyprenyl-diphosphate synthase GrcC2 (polyprenyl pyrophosphate synthetase)	1.99299	2.41582e-08	1.43413e-07
Rv1044	Rv1044	Function unknown	Conserved hypothetical protein	1.77073	7.00675e-09	4.49171e-08
Rv1195	PE13	Function unknown	PE family protein PE13	-2.62161	8.97859e-106	1.80155e-102
Rv1196	PPE18	Function unknown	PPE family protein PPE18	-2.48622	1.3578e-24	4.35909e-23
Rv1197	esxK	Function unknown	ESAT-6 like protein EsxK (ESAT-6 like protein 3)	-2.33675	1.39762e-25	4.91985e-24
Rv1198	esxL	Unknown	Putative ESAT-6 like protein EsxL (ESAT-6 like protein 4)	-2.02419	3.38234e-16	4.71297e-15
Rv1357c	Rv1357c	Function unknown	Conserved hypothetical protein	1.82305	0.1151	0.176972
Rv1361c	PPE19	Function unknown	PPE family protein PPE19	-1.90066	2.61796e-89	3.50196e-86
Rv1395	Rv1395	Involved in transcriptional mechanism	Transcriptional regulatory protein	2.00946	1.5344e-17	2.48288e-16
Rv1528c	papA4	Function unknown; thought to be involved in lipid metabolism.	Probable conserved polyketide synthase associated protein PapA4	1.68026	5.27394e-23	1.46975e-21
Rv1542c	glbN	Oxygen transport	Hemoglobin GlbN	-2.58549	4.40249e-54	1.1042e-51
Rv1552	frdA	Involved in interconversion of fumarate and succinate (anaerobic respiration) [catalytic activity: succinate + acceptor = fumarate + reduced acceptor].	Probable fumarate reductase [flavoprotein subunit] FrdA (fumarate dehydrogenase) (fumaric hydrogenase)	1.54936	4.80848e-05	0.000165209
Rv1801	PPE29	Function unknown	PPE family protein PPE29	2.62139	4.79948e-18	8.23985e-17
Rv1909c	furA	Acts as a global negative controlling element	employing FE(2+) as a cofactor to bind the operator of the repressed genes. Seems to regulate transcription of KATG|Rv1908c gene.	1.97243	7.82431e-18	1.30829e-16
Rv1954A	Rv1954A	Unknown	Hypothetical protein	1.84314	3.23208e-82	3.24258e-79
Rv1955	higB	Unknown	Possible toxin HigB	1.68357	4.93608e-09	3.20525e-08
Rv1989c	Rv1989c	Unknown	Hypothetical protein	1.7858	3.2726e-39	3.86262e-37
Rv1990A	Rv1990A	Function unknown; probably involved in cellular metabolism.	Possible dehydrogenase (fragment)	1.85943	2.70419e-25	9.43643e-24
Rv1990c	Rv1990c	Involved in transcriptional mechanism.	Probable transcriptional regulatory protein	2.10816	2.40584e-14	2.88198e-13
Rv1991A	mazE6	Unknown	Antitoxin MazE6	2.00378	1.02081e-08	6.38089e-08
Rv1991c	mazF6	Sequence-specific mRNA cleavage	Toxin MazF6	2.04485	8.81261e-10	6.36062e-09
Rv1993c	Rv1993c	Function unknown	Conserved protein	1.62014	8.17227e-09	5.19736e-08
Rv1994c	cmtR	Represses transcription from the CMT operator-promoter. Repression is alleviated by CD(II).	Metal sensor transcriptional regulator CmtR (ArsR-SmtB family)	2.16665	7.74807e-08	4.31847e-07
Rv2034	Rv2034	Involved in transcriptional regulation.	ArsR repressor protein	2.67979	8.07119e-12	7.42883e-11
Rv2035	Rv2035	Unknown	Conserved hypothetical protein	1.90191	1.79009e-09	1.23643e-08
Rv2123	PPE37	Function unknown	PPE family protein PPE37	1.61362	1.52365e-19	3.01202e-18
Rv2250c	Rv2250c	Possibly involved in transcriptional regulation	Possible transcriptional regulatory protein	1.72779	3.59601e-14	4.21953e-13
Rv2320c	rocE	Thought to be involved in transport of cationic amino acid (especially arginine and ornithine) across the membrane. Responsible for the translocation of the substrate across the membrane.	Probable cationic amino acid transport integral membrane protein RocE	-1.5573	4.30902e-41	5.76403e-39
Rv2464c	Rv2464c	Hydrolyses DNA (this enzyme may play a significant role in processes leading to recovery from mutagenesis and/or cell death by alkylating agents).	Possible DNA glycosylase	1.50567	1.73187e-12	1.72886e-11
Rv2466c	Rv2466c	Function unknown. Seems regulated by sigh (Rv3223c product).	Conserved protein	1.84879	5.24041e-19	9.69113e-18
Rv2641	cadI	Function unknown	Cadmium inducible protein CadI	2.00443	9.5014e-07	4.48051e-06
Rv2642	Rv2642	Involved in transcriptional mechanism.	Possible transcriptional regulatory protein (probably ArsR-family)	2.22834	5.44832e-10	4.06396e-09
Rv2643	arsC	Involved in transport of arsenic compounds across the membrane (export): arsenic resistance by an export mechanism. Responsible for the translocation of the substrate across the membrane.	Probable arsenic-transport integral membrane protein ArsC	1.82251	1.70396e-09	1.18509e-08
Rv2768c	PPE43	Function unknown	PPE family protein PPE43	-1.53677	2.64559e-50	5.30837e-48
Rv2769c	PE27	Function unknown	PE family protein PE27	-1.65187	4.2566e-59	1.31398e-56
Rv2875	mpt70	Unknown	Major secreted immunogenic protein Mpt70	2.35789	1.23186e-10	9.98678e-10
Rv3054c	Rv3054c	Function unknown	Conserved hypothetical protein	2.7678	5.53064e-23	1.53065e-21
Rv3182	Rv3182	Function unknown	Conserved hypothetical protein	1.73065	5.93341e-19	1.08231e-17
Rv3183	Rv3183	Involved in transcriptional mechanism.	Possible transcriptional regulatory protein	1.76007	7.87786e-18	1.31178e-16
Rv3188	Rv3188	Function unknown	Conserved hypothetical protein	1.80693	7.09326e-15	8.8954e-14
Rv3189	Rv3189	Function unknown	Conserved hypothetical protein	1.56346	4.42398e-30	2.30564e-28
Rv3334	Rv3334	Involved in a transcriptional mechanism.	Probable transcriptional regulatory protein (probably MerR-family)	1.60098	8.96775e-63	3.59876e-60
Rv3428c	Rv3428c	Involved in the transposition of the insertion sequence IS1532.	Possible transposase	1.5641	7.33741e-07	3.56477e-06
Rv3659c	Rv3659c	Function unknown	Conserved hypothetical protein	2.11116	5.22224e-30	2.68677e-28
Rv3741c	Rv3741c	Function unknown; probably involved in cellular metabolism.	Possible oxidoreductase	-1.53504	1.24342e-42	1.91917e-40
Rv3742c	Rv3742c	Function unknown; probably involved in cellular metabolism.	Possible oxidoreductase	-1.51773	3.6505e-45	6.97592e-43

## Sheet: H2O2_1338 vs pMV
Gene	Name	Function	Product	log2FoldChange	pvalue	padj
Rv0095c	Rv0095c	Function unknown	Conserved hypothetical protein	-1.63662	4.36956e-38	3.80342e-36
Rv0188	Rv0188	Unknown	Probable conserved transmembrane protein	-1.54358	3.83723e-36	2.84523e-34
Rv0259c	Rv0259c	Function unknown	Conserved hypothetical protein	-1.65962	8.40475e-18	1.30944e-16
Rv0260c	Rv0260c	Could be involved in transcriptional mechanism.	Possible transcriptional regulatory protein	-1.96007	9.47812e-21	1.91669e-19
Rv0620	galK	Involved in galactose metabolism (leloir pathway) (at the first reaction) [catalytic activity: ATP + D-galactose = ADP + D-galactose 1-phosphate].	Probable galactokinase GalK (galactose kinase)	2.13714	2.97105e-09	2.00943e-08
Rv0791c	Rv0791c	Function unknown	Conserved protein	1.71183	2.38821e-08	1.44229e-07
Rv0792c	Rv0792c	Involved in transcriptional mechanism.	Probable transcriptional regulatory protein (probably GntR-family)	1.9653	1.28337e-08	7.96687e-08
Rv0793	Rv0793	Function unknown	Possible monooxygenase	2.67891	4.29883e-13	4.32475e-12
Rv0826	Rv0826	Function unknown	Conserved hypothetical protein	2.32447	1.27551e-06	6.05113e-06
Rv0829	Rv0829	Required for the transposition of the insertion element IS1605'.	Possible transposase (fragment)	-1.63021	1.77693e-23	4.68081e-22
Rv1129c	Rv1129c	Involved in transcriptional mechanism	Probable transcriptional regulator protein	2.56645	4.527e-96	9.06305e-93
Rv1130	prpD	Involved in methyl citrate cycle	Possible methylcitrate dehydratase PrpD	1.72084	2.66312e-52	6.27243e-50
Rv1131	prpC	Involved in methyl citrate cycle [catalytic activity: propionyl-CoA + oxaloacetate + H2O = 2-methylcitrate + CoA]	Probable methylcitrate synthase PrpC	1.72917	3.59554e-50	7.19827e-48
Rv1278	Rv1278	Unknown	Hypothetical protein	-1.55785	3.44602e-62	1.14982e-59
Rv1279	Rv1279	Function unknown; probably involved in cellular metabolism	probably electron-transfer-linked.	-1.59569	8.89118e-76	8.90007e-73
Rv1395	Rv1395	Involved in transcriptional mechanism	Transcriptional regulatory protein	1.64666	2.26388e-34	1.41634e-32
Rv1473	Rv1473	Thought to be involved in active transport of macrolide across the membrane (export). Macrolide antibiotics resistance by an export mechanism. Responsible for energy coupling to the transport system.	Probable macrolide-transport ATP-binding protein ABC transporter	1.69008	1.04241e-71	8.34764e-69
Rv1473A	Rv1473A	Possibly involved in transcriptional mechanism	Possible transcriptional regulatory protein	1.56249	1.18441e-48	2.15563e-46
Rv1542c	glbN	Oxygen transport	Hemoglobin GlbN	-1.71452	1.41916e-16	1.93935e-15
Rv1665	pks11	Possibly involved in the biosynthesis of secondary metabolites [catalytic activity: 3 malonyl-CoA + 4-coumaroyl-CoA = 4 CoA + naringenin chalcone + 3 CO2]	Chalcone synthase Pks11	-1.61597	1.43169e-36	1.12402e-34
Rv1765c	Rv1765c	Function unknown	Conserved hypothetical protein	-1.63746	5.31396e-42	5.9103e-40
Rv1790	PPE27	Function unknown	PPE family protein PPE27	1.51275	1.6436e-20	3.22598e-19
Rv1806	PE20	Function unknown	PE family protein PE20	-1.70587	1.39634e-11	1.20755e-10
Rv1807	PPE31	Function unknown	PPE family protein PPE31	-1.94188	7.1955e-15	8.44891e-14
Rv1994c	cmtR	Represses transcription from the CMT operator-promoter. Repression is alleviated by CD(II).	Metal sensor transcriptional regulator CmtR (ArsR-SmtB family)	1.57503	3.20464e-32	1.68834e-30
Rv2015c	Rv2015c	Unknown	Conserved hypothetical protein	-1.64548	3.94861e-43	4.79097e-41
Rv2034	Rv2034	Involved in transcriptional regulation.	ArsR repressor protein	2.5823	1.50172e-11	1.29032e-10
Rv2035	Rv2035	Unknown	Conserved hypothetical protein	1.56288	5.97203e-06	2.53574e-05
Rv2422	Rv2422	Unknown	Hypothetical protein	1.75223	1.30285e-06	6.16623e-06
Rv2464c	Rv2464c	Hydrolyses DNA (this enzyme may play a significant role in processes leading to recovery from mutagenesis and/or cell death by alkylating agents).	Possible DNA glycosylase	1.56779	7.06352e-52	1.57124e-49
Rv2617c	Rv2617c	Unknown	Probable transmembrane protein	-2.42729	2.30061e-12	2.16236e-11
Rv2641	cadI	Function unknown	Cadmium inducible protein CadI	2.1689	1.36724e-19	2.48838e-18
Rv2642	Rv2642	Involved in transcriptional mechanism.	Possible transcriptional regulatory protein (probably ArsR-family)	1.90884	3.85714e-43	4.79097e-41
Rv2875	mpt70	Unknown	Major secreted immunogenic protein Mpt70	2.09129	4.87285e-65	1.77372e-62
Rv3201c	Rv3201c	Has both ATPase and helicase activities	Probable ATP-dependent DNA helicase	-1.50593	3.28573e-42	3.75887e-40
Rv3229c	desA3	Thought to be involved in lipid metabolism [catalytic activity: linoleoyl-CoA + ah(2) + O(2) = gamma-linolenoyl-CoA + a + 2 H(2)O]	Possible linoleoyl-CoA desaturase (delta(6)-desaturase)	-1.5721	2.8098e-65	1.12505e-62
Rv3289c	Rv3289c	Unknown	Possible transmembrane protein	-1.80751	2.12645e-89	2.8381e-86
Rv3290c	lat	Possibly involved in L-alpha-aminoadipic acid (L-AAA) biosynthesis. Catalyzes the transfer of the terminal amino group of L-lysine or L-ornithine to alpha-ketoglutarate [catalytic activity: L-lysine + 2-oxoglutarate = 2-aminoadipate 6-semialdehyde + L-glutamate].	Probable L-lysine-epsilon aminotransferase Lat (L-lysine aminotransferase) (lysine 6-aminotransferase)	-1.8367	4.56282e-127	1.82695e-123
Rv3371	Rv3371	May be involved in synthesis of triacylglycerol	Possible triacylglycerol synthase (diacylglycerol acyltransferase)	-1.59511	6.87533e-32	3.52934e-30
Rv3659c	Rv3659c	Function unknown	Conserved hypothetical protein	1.69606	5.19159e-22	1.21562e-20
Rv3660c	Rv3660c	Possibly plays a regulatory role in celular differentiation.	Conserved hypothetical protein	2.0465	7.05386e-71	4.70727e-68
Rv3862c	whiB6	Involved in transcriptional mechanism.	Possible transcriptional regulatory protein WhiB-like WhiB6	1.69148	6.82758e-49	1.30179e-46

## Sheet: NO_1338 vs pMV
Gene	Name	Function	Product	log2FoldChange	pvalue	padj
Rv0032	bioF2	Could be involved in biotin biosynthesis (at the first step) [catalytic activity: 6-carboxyhexanoyl-CoA + L-alanine = 8-amino-7-oxononanoate + CoA + CO2].	Possible 8-amino-7-oxononanoate synthase BioF2 (AONS) (8-amino-7-ketopelargonate synthase) (7-keto-8-amino-pelargonic acid synthetase) (7-KAP synthetase) (L-alanine--pimelyl CoA ligase)	-1.52825	8.29617e-48	1.18635e-45
Rv0033	acpA	Key component in de novo fatty acid biosynthesis. This protein is supposed to be the carrier of the growing fatty acid chain in fatty acid biosynthesis.	Probable acyl carrier protein AcpA (ACP)	-1.91413	2.83731e-25	7.7283e-24
Rv0034	Rv0034	Function unknown	Conserved hypothetical protein	-1.8879	2.91919e-27	9.20349e-26
Rv0035	fadD34	Function unknown	but involved in lipid degradation.	-1.97299	6.06465e-66	2.70575e-63
Rv0169	mce1A	Unknown	but thought to be involved in host cell invasion (entry and survival inside macrophages).	-1.58881	4.86607e-67	3.24729e-64
Rv0170	mce1B	Unknown	but thought to be involved in host cell invasion.	-1.58976	9.28575e-62	2.86001e-59
Rv0172	mce1D	Unknown	but thought to be involved in host cell invasion.	-1.54234	1.09436e-66	6.25974e-64
Rv0173	lprK	Unknown	but thought to be involved in host cell invasion.	-1.65588	9.47957e-60	2.53041e-57
Rv0186A	mymT	Coordinates Cu(I) ions into a Cu(I)-thiolate core	protects cell from copper toxicity	1.52755	0.000736573	0.00178417
Rv0196	Rv0196	Possibly involved in transcriptional mechanism.	Possible transcriptional regulatory protein	1.82992	9.82367e-54	1.9667e-51
Rv0251c	hsp	Thought to be involved in the initiation step of translation at high temperature. Bound to 30S ribosomal subunit. Possibly a molecular chaperone. Seems to be regulated positively by SIGE|Rv1221 and negatively by HSPR|Rv0353.	Heat shock protein Hsp (heat-stress-induced ribosome-binding protein A)	2.28911	2.35499e-20	4.24747e-19
Rv0384c	clpB	Thought to be an ATPase subunit of an intracellular ATP-dependent protease. Seems to be regulated positively by sigh (Rv3223c product) and negatively by HSPR (Rv0353 product).	Probable endopeptidase ATP binding protein (chain B) ClpB (ClpB protein) (heat shock protein F84.1)	1.60856	3.03706e-13	2.72655e-12
Rv0448c	Rv0448c	Function unknown	Conserved hypothetical protein	1.64249	4.46275e-12	3.5037e-11
Rv0620	galK	Involved in galactose metabolism (leloir pathway) (at the first reaction) [catalytic activity: ATP + D-galactose = ADP + D-galactose 1-phosphate].	Probable galactokinase GalK (galactose kinase)	2.14775	2.60032e-07	1.06242e-06
Rv0623	vapB30	Unknown	Possible antitoxin VapB30	2.09183	1.05406e-36	6.69912e-35
Rv0624	vapC30	Unknown	Possible toxin VapC30. Contains PIN domain.	1.53814	1.37442e-21	2.75159e-20
Rv0724A	Rv0724A	Function unknown	Conserved hypothetical protein	1.5917	1.13247e-12	9.4862e-12
Rv0792c	Rv0792c	Involved in transcriptional mechanism.	Probable transcriptional regulatory protein (probably GntR-family)	1.79695	1.15808e-08	5.74589e-08
Rv0793	Rv0793	Function unknown	Possible monooxygenase	2.39944	9.59716e-13	8.0899e-12
Rv0826	Rv0826	Function unknown	Conserved hypothetical protein	2.60093	1.21339e-07	5.18508e-07
Rv0827c	kmtR	Represses transcription from the KMTR operator-promoter. Repression is alleviated by NI(II) or cobalt(II).	Metal sensor transcriptional regulator KmtR (ArsR-SmtB family)	1.93217	1.38983e-29	5.05897e-28
Rv0830	Rv0830	Possible methyltransferase	Possible S-adenosylmethionine-dependent methyltransferase	2.07539	5.26524e-41	4.39208e-39
Rv0841	Rv0841	Unknown	Probable conserved transmembrane protein	2.40861	3.46395e-06	1.19824e-05
Rv0967	csoR	Involved in transcriptional mechanism; repression of the CSO operon.	Copper-sensitive operon repressor CsoR	1.79544	9.34172e-08	4.05246e-07
Rv0968	Rv0968	Function unknown	Conserved protein	1.72449	1.38047e-35	8.01071e-34
Rv1044	Rv1044	Function unknown	Conserved hypothetical protein	1.78556	3.30343e-20	5.87864e-19
Rv1048c	Rv1048c	Unknown	Hypothetical protein	1.5202	3.59522e-19	5.78123e-18
Rv1157c	Rv1157c	Function unknown	Conserved ala-	-1.86534	7.46561e-53	1.42344e-50
Rv1158c	Rv1158c	Function unknown	Conserved hypothetical ala-	-1.82867	7.54422e-47	1.0069e-44
Rv1169c	lipX	Function unknown	PE family protein. Possible lipase LipX.	1.66841	1.00241e-39	7.71857e-38
Rv1219c	Rv1219c	Involved in transcriptional mechanism.	Probable transcriptional regulatory protein	1.86923	2.12739e-87	8.51806e-84
Rv1285	cysD	Involved in sulfate activation pathway. First step in the sulfate activation pathway. This reaction occurs early in the reductive branch of the cysteine biosynthetic pathway [catalytic activity:ATP + sulfate = diphosphate + adenylylsulfate]	Probable sulfate adenylyltransferase subunit 2 CysD	1.64789	5.03384e-62	1.67962e-59
Rv1386	PE15	Function unknown	PE family protein PE15	1.88942	1.43862e-44	1.64578e-42
Rv1387	PPE20	Function unknown	PPE family protein PPE20	1.63541	1.19472e-61	3.4169e-59
Rv1395	Rv1395	Involved in transcriptional mechanism	Transcriptional regulatory protein	2.53096	3.38713e-22	7.21386e-21
Rv1528c	papA4	Function unknown; thought to be involved in lipid metabolism.	Probable conserved polyketide synthase associated protein PapA4	1.91585	6.13459e-32	2.71924e-30
Rv1674c	Rv1674c	Involved in transcriptional mechanism.	Probable transcriptional regulatory protein	1.73095	5.40253e-14	5.15915e-13
Rv1697	Rv1697	Function unknown	Conserved hypothetical protein	-1.65579	1.27646e-63	5.11096e-61
Rv1801	PPE29	Function unknown	PPE family protein PPE29	2.69165	7.61765e-22	1.56416e-20
Rv1806	PE20	Function unknown	PE family protein PE20	2.15287	2.28435e-17	3.19809e-16
Rv1807	PPE31	Function unknown	PPE family protein PPE31	1.70106	5.3872e-23	1.21866e-21
Rv1909c	furA	Acts as a global negative controlling element	employing FE(2+) as a cofactor to bind the operator of the repressed genes. Seems to regulate transcription of KATG|Rv1908c gene.	2.11463	1.07199e-69	1.07307e-66
Rv1964	yrbE3A	Unknown	Conserved hypothetical integral membrane protein YrbE3A	1.51133	3.38625e-16	4.12114e-15
Rv1989c	Rv1989c	Unknown	Hypothetical protein	1.91341	2.59123e-36	1.5962e-34
Rv1990c	Rv1990c	Involved in transcriptional mechanism.	Probable transcriptional regulatory protein	2.13285	2.02036e-16	2.52798e-15
Rv1991A	mazE6	Unknown	Antitoxin MazE6	1.8402	3.5035e-07	1.4e-06
Rv1991c	mazF6	Sequence-specific mRNA cleavage	Toxin MazF6	1.95549	9.71171e-09	4.8929e-08
Rv1994c	cmtR	Represses transcription from the CMT operator-promoter. Repression is alleviated by CD(II).	Metal sensor transcriptional regulator CmtR (ArsR-SmtB family)	1.87723	2.27864e-06	8.08837e-06
Rv1995	Rv1995	Unknown	Unknown protein	1.65889	2.67833e-07	1.09206e-06
Rv2013	Rv2013	Required for the transposition of an insertion element.	Transposase	1.58405	0.000555661	0.00138191
Rv2016	Rv2016	Unknown	Hypothetical protein	1.64902	2.25549e-44	2.39746e-42
Rv2034	Rv2034	Involved in transcriptional regulation.	ArsR repressor protein	3.44646	1.0085e-19	1.7183e-18
Rv2035	Rv2035	Unknown	Conserved hypothetical protein	2.41356	1.12284e-15	1.27361e-14
Rv2036	Rv2036	Unknown	Conserved hypothetical protein	1.50419	1.34218e-21	2.70055e-20
Rv2122c	hisE	Involved in histidine biosynthesis.	Phosphoribosyl-AMP pyrophosphatase HisE	2.17326	4.80817e-44	4.69559e-42
Rv2123	PPE37	Function unknown	PPE family protein PPE37	2.46069	5.69946e-09	2.97919e-08
Rv2250A	Rv2250A	Electron acceptor	Possible flavoprotein	1.58212	2.32684e-21	4.567e-20
Rv2250c	Rv2250c	Possibly involved in transcriptional regulation	Possible transcriptional regulatory protein	1.53081	1.85049e-12	1.50988e-11
Rv2327	Rv2327	Function unknown	Conserved protein	1.7188	2.53586e-67	2.03071e-64
Rv2641	cadI	Function unknown	Cadmium inducible protein CadI	3.2626	3.03497e-10	1.87531e-09
Rv2642	Rv2642	Involved in transcriptional mechanism.	Possible transcriptional regulatory protein (probably ArsR-family)	2.78614	1.33095e-11	9.97966e-11
Rv2643	arsC	Involved in transport of arsenic compounds across the membrane (export): arsenic resistance by an export mechanism. Responsible for the translocation of the substrate across the membrane.	Probable arsenic-transport integral membrane protein ArsC	2.13372	5.67327e-11	3.90977e-10
Rv2662	Rv2662	Unknown	Hypothetical protein	2.82722	4.87552e-22	1.01675e-20
Rv2875	mpt70	Unknown	Major secreted immunogenic protein Mpt70	2.785	2.33438e-20	4.22935e-19
Rv2963	Rv2963	Unknown	Probable integral membrane protein	1.5519	2.00603e-05	6.29971e-05
Rv2989	Rv2989	Involved in transcriptional mechanism.	Probable transcriptional regulatory protein	1.95427	0.000302701	0.000790617
Rv3054c	Rv3054c	Function unknown	Conserved hypothetical protein	2.51111	4.97114e-15	5.2797e-14
Rv3182	Rv3182	Function unknown	Conserved hypothetical protein	2.23905	6.1801e-32	2.71924e-30
Rv3183	Rv3183	Involved in transcriptional mechanism.	Possible transcriptional regulatory protein	2.15498	1.25939e-25	3.52628e-24
Rv3188	Rv3188	Function unknown	Conserved hypothetical protein	2.08469	3.92709e-48	5.82373e-46
Rv3189	Rv3189	Function unknown	Conserved hypothetical protein	1.86736	5.96215e-54	1.25644e-51
Rv3334	Rv3334	Involved in a transcriptional mechanism.	Probable transcriptional regulatory protein (probably MerR-family)	1.6064	7.86177e-58	1.85168e-55
Rv3428c	Rv3428c	Involved in the transposition of the insertion sequence IS1532.	Possible transposase	1.91993	3.17232e-06	1.10452e-05
Rv3477	PE31	Function unknown	PE family protein PE31	-1.7333	1.61858e-44	1.80022e-42
Rv3487c	lipF	Function unknown; lipolytic enzyme involved in cellular metabolism.	Probable esterase/lipase LipF	-1.61317	6.02149e-50	9.64402e-48
Rv3657c	Rv3657c	Unknown	Possible conserved alanine rich membrane protein	1.504	3.79686e-11	2.6955e-10
Rv3659c	Rv3659c	Function unknown	Conserved hypothetical protein	2.14479	3.7974e-08	1.72131e-07
Rv3660c	Rv3660c	Possibly plays a regulatory role in celular differentiation.	Conserved hypothetical protein	2.1423	1.60951e-10	1.04111e-09
Rv3751	Rv3751	Sequence integration.	Probable integrase (fragment)	1.8422	1.95832e-11	1.44404e-10
Rv3839	Rv3839	Function unknown	Conserved hypothetical protein	2.23974	3.27852e-10	2.00415e-09
Rv3840	Rv3840	Supposedly involved in transcriptional mechanism.	Possible transcriptional regulatory protein	2.0971	2.05151e-10	1.29973e-09
Rv3854c	ethA	Activates the pro-drug ethionamide (ETH); induced ETH sensitivity when overexpressed in Mycobacterium tuberculosis.	Monooxygenase EthA	1.73772	1.27122e-78	2.54498e-75
Rv3862c	whiB6	Involved in transcriptional mechanism.	Possible transcriptional regulatory protein WhiB-like WhiB6	1.84991	9.29712e-12	7.0637e-11
